# Supplementary material for: {Bis[2-(dicyclo­hexyl­phosphino)­phen­yl]methyl­silyl-κ3 P,Si,P′}chloridopalladium(II)
Source: Acta Crystallogr Sect E Struct Rep Online. 2008 Sep 17;64(Pt 10):m1271. doi: 10.1107/S1600536808028961 (PMC2959264; doi:10.1107/S1600536808028961)
Supplement: Supplementary file 1 [file e-64-m1271-sup1.cif]

##############################################################################
###                                                                        ###
###        Electronic paper (Acta Crystallographica Section E)             ###
###                                                                        ###
##############################################################################
#                                                                            #
# This CIF contains the data in a paper accepted for publication in Acta     #
# Crystallographica Section E. It conforms to the requirements of Notes      #
# for Authors for Section E, and has been peer reviewed under the auspices   #
# of the IUCr Commission on Journals.                                        #
#                                                                            #
# Full details of the Crystallographic Information File format               #
# are given in the paper "The Crystallographic Information File (CIF):       #
# a New Standard Archive File for Crystallography" by S. R. Hall, F. H.      #
# Allen and I. D. Brown [Acta Cryst. (1991), A47, 655-685].                  #
#                                                                            #
# The current version of the core CIF dictionary is obtainable from          #
# ftp://ftp.iucr.org/pub/cif_core.dic. The current version number is 2.4.    #
#                                                                            #
# Software is freely available for graphical display of the structure(s) in  #
# this CIF.  For information consult the CIF home page http://www.iucr.org/  #
# cif/home.html                                                              #
#                                                                            #
# This file may be used for bona fide research purposes within the           #
# scientific community so long as proper attribution is given to the journal # 
# article from which it was obtained.                                        #
#                                                                            #
##############################################################################
                                             
data_I
_audit_creation_method     SHELXL97
_chemical_name_systematic
;
{Bis[2-(dicyclohexylphosphino)phenyl]methylsilyl-
\k^3^<i>P</i>,<i>Si</i>,<i>P</i>'}chloridopalladium(II)
;
_chemical_name_common     ?
_chemical_formula_moiety     'C37 H55 Cl P2 Pd Si'
_chemical_formula_sum     'C37 H55 Cl P2 Pd Si'
_chemical_formula_iupac     '[Pd (C37 H55 P2 Si) Cl]'
_chemical_formula_weight     731.69
_chemical_melting_point     ?
_symmetry_cell_setting     monoclinic
_symmetry_space_group_name_H-M     'P 21/c'
_symmetry_space_group_name_Hall     '-P 2ybc'
loop_
    _symmetry_equiv_pos_as_xyz
    'x, y, z'
    '-x, y+1/2, -z+1/2'
    '-x, -y, -z'
    'x, -y-1/2, z-1/2'
_cell_length_a     13.079(3)
_cell_length_b     16.632(3)
_cell_length_c     17.739(4)
_cell_angle_alpha     90.00
_cell_angle_beta     108.55(3)
_cell_angle_gamma     90.00
_cell_volume     3658.3(15)
_cell_formula_units_Z     4
_cell_measurement_reflns_used     8380
_cell_measurement_theta_min     2.64
_cell_measurement_theta_max     27.49
_cell_measurement_temperature     153(2)
_exptl_crystal_description     plate
_exptl_crystal_colour     colourless
_exptl_crystal_size_max     0.49
_exptl_crystal_size_mid     0.4
_exptl_crystal_size_min     0.4
_exptl_crystal_density_diffrn     1.328
_exptl_crystal_density_meas     ?
_exptl_crystal_density_method     'not measured'
_exptl_crystal_F_000     1536
_exptl_absorpt_coefficient_mu     0.725
_exptl_absorpt_correction_type     multi-scan
_exptl_absorpt_process_details     '(CrystalClear, Rigaku, 2005)'
_exptl_absorpt_correction_T_min     0.690
_exptl_absorpt_correction_T_max     0.758
_exptl_special_details
;
;
_diffrn_ambient_temperature     153(2)
_diffrn_radiation_type     MoK\a
_diffrn_radiation_wavelength     0.71073
_diffrn_radiation_source     'fine-focus sealed tube'
_diffrn_radiation_monochromator     graphite
_diffrn_measurement_device_type     'Bruker P4'
_diffrn_measurement_method     \w
_diffrn_detector_area_resol_mean     13.6612
_diffrn_reflns_number     26471
_diffrn_reflns_av_R_equivalents     0.0285
_diffrn_reflns_av_sigmaI/netI     0.0442
_diffrn_reflns_theta_min     1.64
_diffrn_reflns_theta_max     27.49
_diffrn_reflns_theta_full     27.49
_diffrn_measured_fraction_theta_max     0.998
_diffrn_measured_fraction_theta_full     0.998
_diffrn_reflns_limit_h_min     -16
_diffrn_reflns_limit_h_max     16
_diffrn_reflns_limit_k_min     -21
_diffrn_reflns_limit_k_max     20
_diffrn_reflns_limit_l_min     -22
_diffrn_reflns_limit_l_max     23
_diffrn_standards_number     0
_diffrn_standards_interval_count     .
_diffrn_standards_interval_time     .
_diffrn_standards_decay_%     ?
_refine_special_details
;
Refinement of <i>F</i>^2^ against ALL reflections. The weighted
<i>R</i>-factor <i>wR</i> and goodness of fit <i>S</i> are based
on <i>F</i>^2^, conventional <i>R</i>-factors <i>R</i> are based
on <i>F</i>, with <i>F</i> set to zero for negative <i>F</i>^2^.
The threshold expression of <i>F</i>^2^ > \s(<i>F</i>^2^) is used
only for calculating <i>R</i>-factors(gt) <i>etc</i>. and is not
relevant to the choice of reflections for refinement. <i>R</i>-factors
based on <i>F</i>^2^ are statistically about twice as large as those
based on <i>F</i>, and <i>R</i>- factors based on ALL data will be
even larger.
;
_reflns_number_total     8379
_reflns_number_gt     6612
_reflns_threshold_expression     I>2\s(I)
_refine_ls_structure_factor_coef     Fsqd
_refine_ls_matrix_type     full
_refine_ls_R_factor_all     0.0341
_refine_ls_R_factor_gt     0.0258
_refine_ls_wR_factor_gt     0.0581
_refine_ls_wR_factor_ref     0.0591
_refine_ls_goodness_of_fit_ref     0.928
_refine_ls_restrained_S_all     0.928
_refine_ls_number_reflns     8379
_refine_ls_number_parameters     380
_refine_ls_number_restraints     0
_refine_ls_hydrogen_treatment     constr
_refine_ls_weighting_scheme     calc
_refine_ls_weighting_details
               'calc w = 1/[\s^2^(Fo^2^)+(0.0286P)^2^] where P=(Fo^2^+2Fc^2^)/3'
_atom_sites_solution_hydrogens     geom
_atom_sites_solution_primary     direct
_atom_sites_solution_secondary     difmap
_refine_ls_shift/su_max     0.002
_refine_ls_shift/su_mean     0.000
_refine_diff_density_max     0.831
_refine_diff_density_min     -0.243
_refine_ls_extinction_method     none
_refine_ls_extinction_coef     ?
loop_
    _atom_type_symbol
    _atom_type_description
    _atom_type_scat_dispersion_real
    _atom_type_scat_dispersion_imag
    _atom_type_scat_source
    'C' 'C' 0.0033 0.0016
                         'International Tables Vol C Tables 4.2.6.8 and 6.1.1.4'
    'H' 'H' 0.0000 0.0000
                         'International Tables Vol C Tables 4.2.6.8 and 6.1.1.4'
    'Si' 'Si' 0.0817 0.0704
                         'International Tables Vol C Tables 4.2.6.8 and 6.1.1.4'
    'P' 'P' 0.1023 0.0942
                         'International Tables Vol C Tables 4.2.6.8 and 6.1.1.4'
    'Cl' 'Cl' 0.1484 0.1585
                         'International Tables Vol C Tables 4.2.6.8 and 6.1.1.4'
    'Pd' 'Pd' -0.9988 1.0072
                         'International Tables Vol C Tables 4.2.6.8 and 6.1.1.4'
_computing_data_collection     'CrystalClear, Rigaku, 2005'
_computing_cell_refinement     'CrystalClear, Rigaku, 2005'
_computing_data_reduction     'CrystalStructure (Rigaku, 2005)'
_computing_structure_solution     'SHELXS97 (Sheldrick, 2008)'
_computing_structure_refinement     'SHELXL97 (Sheldrick, 2008)'
_computing_molecular_graphics     'SHELXTL (Sheldrick, 2008)'
_computing_publication_material     'SHELXTL (Sheldrick, 2008)'
loop_
    _atom_site_type_symbol
    _atom_site_label
    _atom_site_fract_x
    _atom_site_fract_y
    _atom_site_fract_z
    _atom_site_U_iso_or_equiv
    _atom_site_adp_type
    _atom_site_calc_flag
    _atom_site_refinement_flags
    _atom_site_occupancy
    _atom_site_disorder_assembly
    _atom_site_disorder_group
    Pd Pd1 0.776955(11) 0.199184(8) 0.842716(8) 0.01619(5) Uani d . 1 . .
    Cl Cl1 0.74782(4) 0.10723(3) 0.94246(3) 0.02368(11) Uani d . 1 . .
    P P1 0.61347(4) 0.26445(3) 0.81739(3) 0.01750(11) Uani d . 1 . .
    P P2 0.92123(4) 0.13330(3) 0.82162(3) 0.01924(11) Uani d . 1 . .
    Si Si1 0.80048(4) 0.28746(3) 0.75107(3) 0.01937(12) Uani d . 1 . .
    C C1 0.88282(17) 0.38076(11) 0.79094(12) 0.0281(5) Uani d . 1 . .
    H H9 0.9566 0.3659 0.8169 0.042 Uiso calc R 1 . .
    H H10 0.8547 0.4070 0.8284 0.042 Uiso calc R 1 . .
    H H11 0.8789 0.4167 0.7478 0.042 Uiso calc R 1 . .
    C C2 0.66587(16) 0.33238(11) 0.69303(11) 0.0217(4) Uani d . 1 . .
    C C3 0.64531(18) 0.37785(12) 0.62354(12) 0.0311(5) Uani d . 1 . .
    H H1 0.6968 0.3798 0.5976 0.037 Uiso calc R 1 . .
    C C4 0.55014(19) 0.42001(12) 0.59254(13) 0.0355(5) Uani d . 1 . .
    H H2 0.5373 0.4483 0.5452 0.043 Uiso calc R 1 . .
    C C5 0.47352(17) 0.42045(11) 0.63167(12) 0.0304(5) Uani d . 1 . .
    H H3 0.4108 0.4506 0.6119 0.037 Uiso calc R 1 . .
    C C6 0.49142(16) 0.37573(11) 0.70008(11) 0.0242(4) Uani d . 1 . .
    H H4 0.4403 0.3758 0.7264 0.029 Uiso calc R 1 . .
    C C7 0.58586(15) 0.33015(10) 0.73039(11) 0.0197(4) Uani d . 1 . .
    C C8 0.58284(16) 0.32556(11) 0.89412(11) 0.0220(4) Uani d . 1 . .
    H H52 0.5141 0.3530 0.8691 0.026 Uiso calc R 1 . .
    C C9 0.66938(17) 0.38988(11) 0.92582(12) 0.0264(5) Uani d . 1 . .
    H H12 0.6735 0.4236 0.8823 0.032 Uiso calc R 1 . .
    H H13 0.7390 0.3643 0.9490 0.032 Uiso calc R 1 . .
    C C10 0.64322(19) 0.44220(12) 0.98907(13) 0.0353(5) Uani d . 1 . .
    H H14 0.7014 0.4802 1.0109 0.042 Uiso calc R 1 . .
    H H15 0.5779 0.4726 0.9642 0.042 Uiso calc R 1 . .
    C C11 0.62822(18) 0.39211(12) 1.05543(12) 0.0336(5) Uani d . 1 . .
    H H16 0.6060 0.4265 1.0916 0.040 Uiso calc R 1 . .
    H H17 0.6964 0.3674 1.0850 0.040 Uiso calc R 1 . .
    C C12 0.54384(19) 0.32688(13) 1.02360(13) 0.0355(5) Uani d . 1 . .
    H H18 0.4739 0.3517 0.9997 0.043 Uiso calc R 1 . .
    H H19 0.5397 0.2934 1.0673 0.043 Uiso calc R 1 . .
    C C13 0.57070(18) 0.27452(12) 0.96181(12) 0.0287(5) Uani d . 1 . .
    H H20 0.6373 0.2456 0.9868 0.034 Uiso calc R 1 . .
    H H21 0.5138 0.2354 0.9409 0.034 Uiso calc R 1 . .
    C C14 0.50756(15) 0.18646(10) 0.78938(11) 0.0189(4) Uani d . 1 . .
    H H53 0.5210 0.1499 0.8348 0.023 Uiso calc R 1 . .
    C C15 0.52037(16) 0.13733(12) 0.72025(12) 0.0273(5) Uani d . 1 . .
    H H22 0.5090 0.1720 0.6743 0.033 Uiso calc R 1 . .
    H H23 0.5933 0.1165 0.7346 0.033 Uiso calc R 1 . .
    C C16 0.44090(18) 0.06758(12) 0.69850(14) 0.0363(5) Uani d . 1 . .
    H H24 0.4487 0.0396 0.6527 0.044 Uiso calc R 1 . .
    H H25 0.4570 0.0299 0.7424 0.044 Uiso calc R 1 . .
    C C17 0.32561(17) 0.09697(12) 0.67967(14) 0.0359(5) Uani d . 1 . .
    H H26 0.3070 0.1307 0.6326 0.043 Uiso calc R 1 . .
    H H27 0.2769 0.0513 0.6687 0.043 Uiso calc R 1 . .
    C C18 0.31299(17) 0.14426(12) 0.74885(14) 0.0336(5) Uani d . 1 . .
    H H28 0.3264 0.1094 0.7948 0.040 Uiso calc R 1 . .
    H H29 0.2397 0.1642 0.7355 0.040 Uiso calc R 1 . .
    C C19 0.39173(16) 0.21510(11) 0.76928(13) 0.0289(5) Uani d . 1 . .
    H H30 0.3754 0.2517 0.7244 0.035 Uiso calc R 1 . .
    H H31 0.3830 0.2442 0.8143 0.035 Uiso calc R 1 . .
    C C20 0.87194(15) 0.23153(11) 0.68936(11) 0.0206(4) Uani d . 1 . .
    C C21 0.87080(16) 0.25321(12) 0.61293(12) 0.0256(4) Uani d . 1 . .
    H H5 0.8312 0.2978 0.5884 0.031 Uiso calc R 1 . .
    C C22 0.92774(18) 0.20930(12) 0.57330(12) 0.0306(5) Uani d . 1 . .
    H H6 0.9251 0.2240 0.5221 0.037 Uiso calc R 1 . .
    C C23 0.98812(18) 0.14409(13) 0.60931(13) 0.0327(5) Uani d . 1 . .
    H H7 1.0272 0.1154 0.5827 0.039 Uiso calc R 1 . .
    C C24 0.99120(17) 0.12082(12) 0.68487(12) 0.0288(5) Uani d . 1 . .
    H H8 1.0324 0.0768 0.7091 0.035 Uiso calc R 1 . .
    C C25 0.93198(15) 0.16385(11) 0.72491(11) 0.0216(4) Uani d . 1 . .
    C C26 1.05438(15) 0.14745(11) 0.89758(11) 0.0230(4) Uani d . 1 . .
    H H54 1.0473 0.1279 0.9478 0.028 Uiso calc R 1 . .
    C C27 1.08270(16) 0.23684(12) 0.90993(12) 0.0281(5) Uani d . 1 . .
    H H32 1.0902 0.2590 0.8614 0.034 Uiso calc R 1 . .
    H H33 1.0244 0.2651 0.9212 0.034 Uiso calc R 1 . .
    C C28 1.18724(17) 0.25026(13) 0.97816(13) 0.0363(5) Uani d . 1 . .
    H H34 1.2053 0.3070 0.9815 0.044 Uiso calc R 1 . .
    H H35 1.1766 0.2346 1.0278 0.044 Uiso calc R 1 . .
    C C29 1.27954(18) 0.20260(14) 0.96696(14) 0.0410(6) Uani d . 1 . .
    H H36 1.3427 0.2090 1.0135 0.049 Uiso calc R 1 . .
    H H37 1.2969 0.2235 0.9214 0.049 Uiso calc R 1 . .
    C C30 1.25193(17) 0.11356(14) 0.95408(14) 0.0399(6) Uani d . 1 . .
    H H38 1.2432 0.0910 1.0021 0.048 Uiso calc R 1 . .
    H H39 1.3108 0.0855 0.9433 0.048 Uiso calc R 1 . .
    C C31 1.14817(16) 0.10098(13) 0.88463(13) 0.0330(5) Uani d . 1 . .
    H H40 1.1591 0.1189 0.8357 0.040 Uiso calc R 1 . .
    H H41 1.1307 0.0441 0.8793 0.040 Uiso calc R 1 . .
    C C32 0.90634(15) 0.02306(10) 0.81022(12) 0.0215(4) Uani d . 1 . .
    H H55 0.9589 0.0051 0.7849 0.026 Uiso calc R 1 . .
    C C33 0.93034(16) -0.02350(11) 0.88812(12) 0.0251(4) Uani d . 1 . .
    H H42 1.0016 -0.0096 0.9233 0.030 Uiso calc R 1 . .
    H H43 0.8780 -0.0097 0.9144 0.030 Uiso calc R 1 . .
    C C34 0.92479(17) -0.11331(11) 0.86989(13) 0.0304(5) Uani d . 1 . .
    H H44 0.9805 -0.1271 0.8468 0.037 Uiso calc R 1 . .
    H H45 0.9387 -0.1432 0.9191 0.037 Uiso calc R 1 . .
    C C35 0.81590(18) -0.13772(12) 0.81309(14) 0.0360(5) Uani d . 1 . .
    H H46 0.7610 -0.1296 0.8385 0.043 Uiso calc R 1 . .
    H H47 0.8172 -0.1944 0.8006 0.043 Uiso calc R 1 . .
    C C36 0.78722(18) -0.08883(12) 0.73637(13) 0.0348(5) Uani d . 1 . .
    H H48 0.8361 -0.1028 0.7072 0.042 Uiso calc R 1 . .
    H H49 0.7146 -0.1022 0.7034 0.042 Uiso calc R 1 . .
    C C37 0.79441(16) 0.00105(11) 0.75349(12) 0.0272(5) Uani d . 1 . .
    H H50 0.7398 0.0162 0.7772 0.033 Uiso calc R 1 . .
    H H51 0.7808 0.0305 0.7041 0.033 Uiso calc R 1 . .
loop_
    _atom_site_aniso_label
    _atom_site_aniso_U_11
    _atom_site_aniso_U_22
    _atom_site_aniso_U_33
    _atom_site_aniso_U_12
    _atom_site_aniso_U_13
    _atom_site_aniso_U_23
    Pd1 0.01625(8) 0.01725(7) 0.01517(8) -0.00036(6) 0.00515(6) 0.00109(6)
    Cl1 0.0337(3) 0.0213(2) 0.0204(2) 0.0042(2) 0.0148(2) 0.00410(19)
    P1 0.0186(3) 0.0176(2) 0.0161(2) 0.0007(2) 0.0053(2) 0.0002(2)
    P2 0.0161(3) 0.0211(2) 0.0207(3) -0.0011(2) 0.0061(2) 0.0003(2)
    Si1 0.0205(3) 0.0190(3) 0.0187(3) -0.0035(2) 0.0064(2) 0.0012(2)
    C1 0.0316(12) 0.0236(10) 0.0297(12) -0.0045(9) 0.0107(10) -0.0014(9)
    C2 0.0255(11) 0.0183(9) 0.0193(10) -0.0037(8) 0.0044(9) 0.0020(8)
    C3 0.0347(13) 0.0292(11) 0.0298(12) -0.0027(10) 0.0109(10) 0.0082(9)
    C4 0.0419(14) 0.0309(12) 0.0272(12) -0.0014(10) 0.0017(11) 0.0127(10)
    C5 0.0265(12) 0.0231(11) 0.0326(12) -0.0001(9) -0.0036(10) 0.0058(9)
    C6 0.0231(11) 0.0189(10) 0.0267(11) -0.0027(8) 0.0024(9) -0.0011(8)
    C7 0.0222(11) 0.0154(9) 0.0176(10) -0.0031(8) 0.0011(8) -0.0011(8)
    C8 0.0214(11) 0.0232(10) 0.0210(10) 0.0033(8) 0.0061(9) -0.0021(8)
    C9 0.0300(12) 0.0215(10) 0.0256(11) 0.0009(9) 0.0060(9) -0.0022(9)
    C10 0.0425(14) 0.0274(11) 0.0311(13) 0.0017(10) 0.0050(11) -0.0088(10)
    C11 0.0397(14) 0.0345(12) 0.0229(12) 0.0097(10) 0.0045(10) -0.0087(10)
    C12 0.0416(14) 0.0419(12) 0.0272(12) 0.0029(11) 0.0168(11) -0.0060(10)
    C13 0.0358(13) 0.0292(11) 0.0238(11) -0.0013(9) 0.0131(10) -0.0045(9)
    C14 0.0203(10) 0.0191(9) 0.0172(10) -0.0016(8) 0.0057(8) 0.0019(8)
    C15 0.0273(12) 0.0290(11) 0.0277(12) -0.0050(9) 0.0117(10) -0.0074(9)
    C16 0.0365(14) 0.0293(12) 0.0452(15) -0.0061(10) 0.0159(12) -0.0109(10)
    C17 0.0303(13) 0.0286(11) 0.0441(14) -0.0079(10) 0.0050(11) -0.0037(10)
    C18 0.0215(12) 0.0310(12) 0.0491(15) -0.0013(9) 0.0124(11) 0.0019(11)
    C19 0.0246(12) 0.0252(11) 0.0373(13) -0.0008(9) 0.0101(10) -0.0024(9)
    C20 0.0188(10) 0.0222(9) 0.0209(10) -0.0100(8) 0.0066(8) -0.0022(8)
    C21 0.0254(11) 0.0264(11) 0.0247(11) -0.0108(9) 0.0076(9) 0.0001(9)
    C22 0.0366(13) 0.0384(12) 0.0207(11) -0.0174(10) 0.0148(10) -0.0062(10)
    C23 0.0347(13) 0.0370(12) 0.0333(13) -0.0086(10) 0.0204(11) -0.0107(10)
    C24 0.0279(12) 0.0300(11) 0.0314(12) -0.0028(9) 0.0136(10) -0.0031(9)
    C25 0.0188(10) 0.0242(10) 0.0224(11) -0.0070(8) 0.0073(8) -0.0042(8)
    C26 0.0169(10) 0.0290(11) 0.0223(11) -0.0028(8) 0.0052(8) 0.0017(9)
    C27 0.0244(12) 0.0331(11) 0.0254(11) -0.0080(9) 0.0059(9) 0.0007(9)
    C28 0.0318(13) 0.0416(13) 0.0305(13) -0.0158(11) 0.0028(10) 0.0012(10)
    C29 0.0215(12) 0.0575(15) 0.0391(14) -0.0117(11) 0.0029(10) 0.0053(12)
    C30 0.0193(12) 0.0512(15) 0.0452(15) 0.0008(10) 0.0045(11) 0.0044(12)
    C31 0.0185(11) 0.0411(12) 0.0384(13) 0.0007(10) 0.0077(10) 0.0019(11)
    C32 0.0179(10) 0.0189(9) 0.0288(11) 0.0020(8) 0.0090(9) -0.0009(8)
    C33 0.0204(11) 0.0249(10) 0.0303(12) 0.0029(8) 0.0083(9) 0.0032(9)
    C34 0.0281(12) 0.0252(11) 0.0419(14) 0.0055(9) 0.0167(11) 0.0069(10)
    C35 0.0350(14) 0.0211(11) 0.0535(16) -0.0028(10) 0.0162(12) 0.0007(10)
    C36 0.0293(13) 0.0284(11) 0.0436(14) -0.0053(10) 0.0073(11) -0.0077(10)
    C37 0.0220(11) 0.0255(10) 0.0318(12) -0.0007(9) 0.0055(9) -0.0004(9)
_geom_special_details
;
All e.s.d.'s (except the e.s.d. in the dihedral angle between two l.s.
planes) are estimated using the full covariance matrix. The cell e.s.d.'s
are taken into account individually in the estimation of e.s.d.'s in
distances, angles and torsion angles; correlations between e.s.d.'s in
cell parameters are only used when they are defined by crystal symmetry.
An approximate (isotropic) treatment of cell e.s.d.'s is used for
estimating e.s.d.'s involving l.s. planes.
;
loop_
    _geom_bond_atom_site_label_1
    _geom_bond_atom_site_label_2
    _geom_bond_site_symmetry_2
    _geom_bond_distance
    _geom_bond_publ_flag
    Pd1 P2 . 2.3132(6) yes
    Pd1 Cl1 . 2.4584(6) yes
    P1 Pd1 . 2.3111(7) yes
    P1 C8 . 1.8421(18) ?
    P1 C14 . 1.8468(19) ?
    P2 C26 . 1.847(2) ?
    P2 C32 . 1.8480(18) ?
    Si1 C2 . 1.888(2) ?
    Si1 C1 . 1.893(2) ?
    Si1 C20 . 1.8942(19) ?
    Si1 Pd1 . 2.2829(6) yes
    C1 H9 . 0.9600 ?
    C1 H10 . 0.9600 ?
    C1 H11 . 0.9600 ?
    C2 C3 . 1.397(3) ?
    C2 C7 . 1.406(2) ?
    C3 C4 . 1.381(3) ?
    C3 H1 . 0.9300 ?
    C4 C5 . 1.389(3) ?
    C4 H2 . 0.9300 ?
    C5 C6 . 1.378(3) ?
    C5 H3 . 0.9300 ?
    C6 C7 . 1.403(3) ?
    C6 H4 . 0.9300 ?
    C7 P1 . 1.8307(19) ?
    C8 C13 . 1.520(3) ?
    C8 C9 . 1.529(3) ?
    C8 H52 . 0.9800 ?
    C9 C10 . 1.542(3) ?
    C9 H12 . 0.9700 ?
    C9 H13 . 0.9700 ?
    C10 C11 . 1.505(3) ?
    C10 H14 . 0.9700 ?
    C10 H15 . 0.9700 ?
    C11 C12 . 1.522(3) ?
    C11 H16 . 0.9700 ?
    C11 H17 . 0.9700 ?
    C12 C13 . 1.526(3) ?
    C12 H18 . 0.9700 ?
    C12 H19 . 0.9700 ?
    C13 H20 . 0.9700 ?
    C13 H21 . 0.9700 ?
    C14 C19 . 1.518(3) ?
    C14 C15 . 1.527(2) ?
    C14 H53 . 0.9800 ?
    C15 C16 . 1.523(3) ?
    C15 H22 . 0.9700 ?
    C15 H23 . 0.9700 ?
    C16 C17 . 1.518(3) ?
    C16 H24 . 0.9700 ?
    C16 H25 . 0.9700 ?
    C17 C18 . 1.510(3) ?
    C17 H26 . 0.9700 ?
    C17 H27 . 0.9700 ?
    C18 C19 . 1.531(3) ?
    C18 H28 . 0.9700 ?
    C18 H29 . 0.9700 ?
    C19 H30 . 0.9700 ?
    C19 H31 . 0.9700 ?
    C20 C21 . 1.398(3) ?
    C20 C25 . 1.402(3) ?
    C21 C22 . 1.384(3) ?
    C21 H5 . 0.9300 ?
    C22 C23 . 1.374(3) ?
    C22 H6 . 0.9300 ?
    C23 C24 . 1.383(3) ?
    C23 H7 . 0.9300 ?
    C24 C25 . 1.402(3) ?
    C24 H8 . 0.9300 ?
    C25 P2 . 1.8370(19) ?
    C26 C31 . 1.528(3) ?
    C26 C27 . 1.531(3) ?
    C26 H54 . 0.9800 ?
    C27 C28 . 1.527(3) ?
    C27 H32 . 0.9700 ?
    C27 H33 . 0.9700 ?
    C28 C29 . 1.509(3) ?
    C28 H34 . 0.9700 ?
    C28 H35 . 0.9700 ?
    C29 C30 . 1.524(3) ?
    C29 H36 . 0.9700 ?
    C29 H37 . 0.9700 ?
    C30 C31 . 1.530(3) ?
    C30 H38 . 0.9700 ?
    C30 H39 . 0.9700 ?
    C31 H40 . 0.9700 ?
    C31 H41 . 0.9700 ?
    C32 C33 . 1.527(3) ?
    C32 C37 . 1.534(3) ?
    C32 H55 . 0.9800 ?
    C33 C34 . 1.525(3) ?
    C33 H42 . 0.9700 ?
    C33 H43 . 0.9700 ?
    C34 C35 . 1.515(3) ?
    C34 H44 . 0.9700 ?
    C34 H45 . 0.9700 ?
    C35 C36 . 1.526(3) ?
    C35 H46 . 0.9700 ?
    C35 H47 . 0.9700 ?
    C36 C37 . 1.522(3) ?
    C36 H48 . 0.9700 ?
    C36 H49 . 0.9700 ?
    C37 H50 . 0.9700 ?
    C37 H51 . 0.9700 ?
loop_
    _geom_angle_atom_site_label_1
    _geom_angle_atom_site_label_2
    _geom_angle_atom_site_label_3
    _geom_angle_site_symmetry_1
    _geom_angle_site_symmetry_3
    _geom_angle
    _geom_angle_publ_flag
    Si1 Pd1 P1 . . 83.42(3) yes
    Si1 Pd1 P2 . . 83.56(3) yes
    P1 Pd1 P2 . . 160.56(4) yes
    Si1 Pd1 Cl1 . . 178.18(4) yes
    P1 Pd1 Cl1 . . 94.96(3) yes
    P2 Pd1 Cl1 . . 98.21(3) yes
    C7 P1 C8 . . 105.23(9) ?
    C7 P1 C14 . . 105.22(9) ?
    C8 P1 C14 . . 105.40(8) ?
    C7 P1 Pd1 . . 111.50(7) ?
    C8 P1 Pd1 . . 121.38(7) ?
    C14 P1 Pd1 . . 106.91(6) ?
    C25 P2 C26 . . 108.15(9) ?
    C25 P2 C32 . . 102.06(9) ?
    C26 P2 C32 . . 104.38(9) ?
    C25 P2 Pd1 . . 109.19(7) ?
    C26 P2 Pd1 . . 116.74(6) ?
    C32 P2 Pd1 . . 115.13(6) ?
    C2 Si1 C1 . . 101.56(9) ?
    C2 Si1 C20 . . 115.16(9) ?
    C1 Si1 C20 . . 106.97(8) ?
    C2 Si1 Pd1 . . 109.23(6) ?
    C1 Si1 Pd1 . . 116.79(7) ?
    C20 Si1 Pd1 . . 107.38(6) ?
    Si1 C1 H9 . . 109.5 ?
    Si1 C1 H10 . . 109.5 ?
    H9 C1 H10 . . 109.5 ?
    Si1 C1 H11 . . 109.5 ?
    H9 C1 H11 . . 109.5 ?
    H10 C1 H11 . . 109.5 ?
    C3 C2 C7 . . 117.83(18) ?
    C3 C2 Si1 . . 125.42(15) ?
    C7 C2 Si1 . . 115.93(14) ?
    C4 C3 C2 . . 121.47(19) ?
    C4 C3 H1 . . 119.3 ?
    C2 C3 H1 . . 119.3 ?
    C3 C4 C5 . . 120.39(19) ?
    C3 C4 H2 . . 119.8 ?
    C5 C4 H2 . . 119.8 ?
    C6 C5 C4 . . 119.32(19) ?
    C6 C5 H3 . . 120.3 ?
    C4 C5 H3 . . 120.3 ?
    C5 C6 C7 . . 120.75(18) ?
    C5 C6 H4 . . 119.6 ?
    C7 C6 H4 . . 119.6 ?
    C6 C7 C2 . . 120.12(17) ?
    C6 C7 P1 . . 124.00(14) ?
    C2 C7 P1 . . 115.87(14) ?
    C13 C8 C9 . . 110.58(17) ?
    C13 C8 P1 . . 112.19(13) ?
    C9 C8 P1 . . 110.38(13) ?
    C13 C8 H52 . . 107.8 ?
    C9 C8 H52 . . 107.8 ?
    P1 C8 H52 . . 107.8 ?
    C8 C9 C10 . . 110.66(16) ?
    C8 C9 H12 . . 109.5 ?
    C10 C9 H12 . . 109.5 ?
    C8 C9 H13 . . 109.5 ?
    C10 C9 H13 . . 109.5 ?
    H12 C9 H13 . . 108.1 ?
    C11 C10 C9 . . 111.78(16) ?
    C11 C10 H14 . . 109.3 ?
    C9 C10 H14 . . 109.3 ?
    C11 C10 H15 . . 109.3 ?
    C9 C10 H15 . . 109.3 ?
    H14 C10 H15 . . 107.9 ?
    C10 C11 C12 . . 111.33(18) ?
    C10 C11 H16 . . 109.4 ?
    C12 C11 H16 . . 109.4 ?
    C10 C11 H17 . . 109.4 ?
    C12 C11 H17 . . 109.4 ?
    H16 C11 H17 . . 108.0 ?
    C11 C12 C13 . . 111.58(17) ?
    C11 C12 H18 . . 109.3 ?
    C13 C12 H18 . . 109.3 ?
    C11 C12 H19 . . 109.3 ?
    C13 C12 H19 . . 109.3 ?
    H18 C12 H19 . . 108.0 ?
    C8 C13 C12 . . 110.77(16) ?
    C8 C13 H20 . . 109.5 ?
    C12 C13 H20 . . 109.5 ?
    C8 C13 H21 . . 109.5 ?
    C12 C13 H21 . . 109.5 ?
    H20 C13 H21 . . 108.1 ?
    C19 C14 C15 . . 109.61(16) ?
    C19 C14 P1 . . 116.73(13) ?
    C15 C14 P1 . . 109.12(12) ?
    C19 C14 H53 . . 107.0 ?
    C15 C14 H53 . . 107.0 ?
    P1 C14 H53 . . 107.0 ?
    C16 C15 C14 . . 111.76(16) ?
    C16 C15 H22 . . 109.3 ?
    C14 C15 H22 . . 109.3 ?
    C16 C15 H23 . . 109.3 ?
    C14 C15 H23 . . 109.3 ?
    H22 C15 H23 . . 107.9 ?
    C17 C16 C15 . . 111.14(17) ?
    C17 C16 H24 . . 109.4 ?
    C15 C16 H24 . . 109.4 ?
    C17 C16 H25 . . 109.4 ?
    C15 C16 H25 . . 109.4 ?
    H24 C16 H25 . . 108.0 ?
    C18 C17 C16 . . 110.28(19) ?
    C18 C17 H26 . . 109.6 ?
    C16 C17 H26 . . 109.6 ?
    C18 C17 H27 . . 109.6 ?
    C16 C17 H27 . . 109.6 ?
    H26 C17 H27 . . 108.1 ?
    C17 C18 C19 . . 110.74(16) ?
    C17 C18 H28 . . 109.5 ?
    C19 C18 H28 . . 109.5 ?
    C17 C18 H29 . . 109.5 ?
    C19 C18 H29 . . 109.5 ?
    H28 C18 H29 . . 108.1 ?
    C14 C19 C18 . . 111.10(16) ?
    C14 C19 H30 . . 109.4 ?
    C18 C19 H30 . . 109.4 ?
    C14 C19 H31 . . 109.4 ?
    C18 C19 H31 . . 109.4 ?
    H30 C19 H31 . . 108.0 ?
    C21 C20 C25 . . 118.34(17) ?
    C21 C20 Si1 . . 125.34(15) ?
    C25 C20 Si1 . . 116.30(13) ?
    C22 C21 C20 . . 120.99(19) ?
    C22 C21 H5 . . 119.5 ?
    C20 C21 H5 . . 119.5 ?
    C23 C22 C21 . . 120.20(19) ?
    C23 C22 H6 . . 119.9 ?
    C21 C22 H6 . . 119.9 ?
    C22 C23 C24 . . 120.45(19) ?
    C22 C23 H7 . . 119.8 ?
    C24 C23 H7 . . 119.8 ?
    C23 C24 C25 . . 119.8(2) ?
    C23 C24 H8 . . 120.1 ?
    C25 C24 H8 . . 120.1 ?
    C20 C25 C24 . . 120.16(17) ?
    C20 C25 P2 . . 116.34(13) ?
    C24 C25 P2 . . 123.40(15) ?
    C31 C26 C27 . . 110.10(16) ?
    C31 C26 P2 . . 116.21(14) ?
    C27 C26 P2 . . 110.93(13) ?
    C31 C26 H54 . . 106.3 ?
    C27 C26 H54 . . 106.3 ?
    P2 C26 H54 . . 106.3 ?
    C28 C27 C26 . . 111.73(17) ?
    C28 C27 H32 . . 109.3 ?
    C26 C27 H32 . . 109.3 ?
    C28 C27 H33 . . 109.3 ?
    C26 C27 H33 . . 109.3 ?
    H32 C27 H33 . . 107.9 ?
    C29 C28 C27 . . 111.77(19) ?
    C29 C28 H34 . . 109.3 ?
    C27 C28 H34 . . 109.3 ?
    C29 C28 H35 . . 109.3 ?
    C27 C28 H35 . . 109.3 ?
    H34 C28 H35 . . 107.9 ?
    C28 C29 C30 . . 111.63(18) ?
    C28 C29 H36 . . 109.3 ?
    C30 C29 H36 . . 109.3 ?
    C28 C29 H37 . . 109.3 ?
    C30 C29 H37 . . 109.3 ?
    H36 C29 H37 . . 108.0 ?
    C29 C30 C31 . . 111.15(19) ?
    C29 C30 H38 . . 109.4 ?
    C31 C30 H38 . . 109.4 ?
    C29 C30 H39 . . 109.4 ?
    C31 C30 H39 . . 109.4 ?
    H38 C30 H39 . . 108.0 ?
    C26 C31 C30 . . 111.02(18) ?
    C26 C31 H40 . . 109.4 ?
    C30 C31 H40 . . 109.4 ?
    C26 C31 H41 . . 109.4 ?
    C30 C31 H41 . . 109.4 ?
    H40 C31 H41 . . 108.0 ?
    C33 C32 C37 . . 110.56(16) ?
    C33 C32 P2 . . 114.83(13) ?
    C37 C32 P2 . . 110.73(13) ?
    C33 C32 H55 . . 106.7 ?
    C37 C32 H55 . . 106.7 ?
    P2 C32 H55 . . 106.7 ?
    C34 C33 C32 . . 108.82(16) ?
    C34 C33 H42 . . 109.9 ?
    C32 C33 H42 . . 109.9 ?
    C34 C33 H43 . . 109.9 ?
    C32 C33 H43 . . 109.9 ?
    H42 C33 H43 . . 108.3 ?
    C35 C34 C33 . . 112.01(17) ?
    C35 C34 H44 . . 109.2 ?
    C33 C34 H44 . . 109.2 ?
    C35 C34 H45 . . 109.2 ?
    C33 C34 H45 . . 109.2 ?
    H44 C34 H45 . . 107.9 ?
    C34 C35 C36 . . 111.27(17) ?
    C34 C35 H46 . . 109.4 ?
    C36 C35 H46 . . 109.4 ?
    C34 C35 H47 . . 109.4 ?
    C36 C35 H47 . . 109.4 ?
    H46 C35 H47 . . 108.0 ?
    C37 C36 C35 . . 111.30(18) ?
    C37 C36 H48 . . 109.4 ?
    C35 C36 H48 . . 109.4 ?
    C37 C36 H49 . . 109.4 ?
    C35 C36 H49 . . 109.4 ?
    H48 C36 H49 . . 108.0 ?
    C36 C37 C32 . . 110.54(16) ?
    C36 C37 H50 . . 109.5 ?
    C32 C37 H50 . . 109.5 ?
    C36 C37 H51 . . 109.5 ?
    C32 C37 H51 . . 109.5 ?
    H50 C37 H51 . . 108.1 ?
loop_
    _geom_torsion_atom_site_label_1
    _geom_torsion_atom_site_label_2
    _geom_torsion_atom_site_label_3
    _geom_torsion_atom_site_label_4
    _geom_torsion_site_symmetry_1
    _geom_torsion_site_symmetry_2
    _geom_torsion_site_symmetry_3
    _geom_torsion_site_symmetry_4
    _geom_torsion
    _geom_torsion_publ_flag
    Si1 Pd1 P2 C25 . . . . -21.40(7) ?
    P1 Pd1 P2 C25 . . . . 26.82(9) ?
    Cl1 Pd1 P2 C25 . . . . 159.00(6) ?
    Si1 Pd1 P2 C26 . . . . 101.61(7) ?
    P1 Pd1 P2 C26 . . . . 149.83(8) ?
    Cl1 Pd1 P2 C26 . . . . -77.98(7) ?
    Si1 Pd1 P2 C32 . . . . -135.46(7) ?
    P1 Pd1 P2 C32 . . . . -87.24(9) ?
    Cl1 Pd1 P2 C32 . . . . 44.95(7) ?
    C7 P1 Pd1 Si1 . . . . 11.09(6) ?
    C8 P1 Pd1 Si1 . . . . -113.73(7) ?
    C14 P1 Pd1 Si1 . . . . 125.58(6) ?
    C7 P1 Pd1 P2 . . . . -37.14(9) ?
    C8 P1 Pd1 P2 . . . . -161.96(8) ?
    C14 P1 Pd1 P2 . . . . 77.35(8) ?
    C7 P1 Pd1 Cl1 . . . . -169.74(6) ?
    C8 P1 Pd1 Cl1 . . . . 65.44(7) ?
    C14 P1 Pd1 Cl1 . . . . -55.25(6) ?
    C7 P1 C8 C13 . . . . 163.86(14) ?
    C14 P1 C8 C13 . . . . 52.94(16) ?
    Pd1 P1 C8 C13 . . . . -68.48(15) ?
    C7 P1 C8 C9 . . . . -72.32(15) ?
    C14 P1 C8 C9 . . . . 176.75(13) ?
    Pd1 P1 C8 C9 . . . . 55.33(15) ?
    C7 P1 C14 C19 . . . . -61.00(16) ?
    C8 P1 C14 C19 . . . . 49.93(16) ?
    Pd1 P1 C14 C19 . . . . -179.66(13) ?
    C7 P1 C14 C15 . . . . 63.90(15) ?
    C8 P1 C14 C15 . . . . 174.84(13) ?
    Pd1 P1 C14 C15 . . . . -54.76(14) ?
    C25 P2 C26 C31 . . . . -58.80(16) ?
    C32 P2 C26 C31 . . . . 49.33(16) ?
    Pd1 P2 C26 C31 . . . . 177.66(12) ?
    C25 P2 C26 C27 . . . . 67.95(14) ?
    C32 P2 C26 C27 . . . . 176.08(13) ?
    Pd1 P2 C26 C27 . . . . -55.59(14) ?
    C25 P2 C32 C33 . . . . 161.75(14) ?
    C26 P2 C32 C33 . . . . 49.19(15) ?
    Pd1 P2 C32 C33 . . . . -80.12(14) ?
    C25 P2 C32 C37 . . . . -72.17(15) ?
    C26 P2 C32 C37 . . . . 175.27(13) ?
    Pd1 P2 C32 C37 . . . . 45.96(15) ?
    C2 Si1 Pd1 P1 . . . . -16.64(6) ?
    C1 Si1 Pd1 P1 . . . . 97.81(8) ?
    C20 Si1 Pd1 P1 . . . . -142.15(7) ?
    C2 Si1 Pd1 P2 . . . . 148.89(6) ?
    C1 Si1 Pd1 P2 . . . . -96.66(8) ?
    C20 Si1 Pd1 P2 . . . . 23.38(6) ?
    C1 Si1 C2 C3 . . . . 67.68(18) ?
    C20 Si1 C2 C3 . . . . -47.5(2) ?
    Pd1 Si1 C2 C3 . . . . -168.37(15) ?
    C1 Si1 C2 C7 . . . . -101.67(15) ?
    C20 Si1 C2 C7 . . . . 143.16(14) ?
    Pd1 Si1 C2 C7 . . . . 22.28(16) ?
    C2 Si1 C20 C21 . . . . 36.01(19) ?
    C1 Si1 C20 C21 . . . . -76.01(18) ?
    Pd1 Si1 C20 C21 . . . . 157.89(15) ?
    C2 Si1 C20 C25 . . . . -145.19(14) ?
    C1 Si1 C20 C25 . . . . 102.80(15) ?
    Pd1 Si1 C20 C25 . . . . -23.30(16) ?
    C7 C2 C3 C4 . . . . 0.6(3) ?
    Si1 C2 C3 C4 . . . . -168.58(16) ?
    C2 C3 C4 C5 . . . . 2.3(3) ?
    C3 C4 C5 C6 . . . . -2.6(3) ?
    C4 C5 C6 C7 . . . . 0.1(3) ?
    C5 C6 C7 C2 . . . . 2.8(3) ?
    C5 C6 C7 P1 . . . . -176.37(15) ?
    C3 C2 C7 C6 . . . . -3.1(3) ?
    Si1 C2 C7 C6 . . . . 167.11(14) ?
    C3 C2 C7 P1 . . . . 176.15(14) ?
    Si1 C2 C7 P1 . . . . -13.66(19) ?
    C6 C7 P1 C8 . . . . -48.12(18) ?
    C2 C7 P1 C8 . . . . 132.68(15) ?
    C6 C7 P1 C14 . . . . 62.93(17) ?
    C2 C7 P1 C14 . . . . -116.27(15) ?
    C6 C7 P1 Pd1 . . . . 178.46(14) ?
    C2 C7 P1 Pd1 . . . . -0.74(16) ?
    C13 C8 C9 C10 . . . . -56.2(2) ?
    P1 C8 C9 C10 . . . . 179.03(13) ?
    C8 C9 C10 C11 . . . . 55.2(2) ?
    C9 C10 C11 C12 . . . . -54.3(2) ?
    C10 C11 C12 C13 . . . . 55.0(2) ?
    C9 C8 C13 C12 . . . . 57.1(2) ?
    P1 C8 C13 C12 . . . . -179.20(15) ?
    C11 C12 C13 C8 . . . . -56.4(2) ?
    C19 C14 C15 C16 . . . . -55.6(2) ?
    P1 C14 C15 C16 . . . . 175.45(15) ?
    C14 C15 C16 C17 . . . . 56.0(2) ?
    C15 C16 C17 C18 . . . . -56.3(2) ?
    C16 C17 C18 C19 . . . . 57.3(2) ?
    C15 C14 C19 C18 . . . . 56.5(2) ?
    P1 C14 C19 C18 . . . . -178.88(14) ?
    C17 C18 C19 C14 . . . . -58.3(2) ?
    C25 C20 C21 C22 . . . . -0.2(3) ?
    Si1 C20 C21 C22 . . . . 178.54(15) ?
    C20 C21 C22 C23 . . . . -1.1(3) ?
    C21 C22 C23 C24 . . . . 1.1(3) ?
    C22 C23 C24 C25 . . . . 0.3(3) ?
    C21 C20 C25 C24 . . . . 1.6(3) ?
    Si1 C20 C25 C24 . . . . -177.30(15) ?
    C21 C20 C25 P2 . . . . -174.99(14) ?
    Si1 C20 C25 P2 . . . . 6.1(2) ?
    C23 C24 C25 C20 . . . . -1.6(3) ?
    C23 C24 C25 P2 . . . . 174.71(15) ?
    C20 C25 P2 C26 . . . . -114.32(15) ?
    C24 C25 P2 C26 . . . . 69.22(18) ?
    C20 C25 P2 C32 . . . . 135.96(15) ?
    C24 C25 P2 C32 . . . . -40.50(19) ?
    C20 C25 P2 Pd1 . . . . 13.67(16) ?
    C24 C25 P2 Pd1 . . . . -162.79(15) ?
    C31 C26 C27 C28 . . . . -55.6(2) ?
    P2 C26 C27 C28 . . . . 174.39(14) ?
    C26 C27 C28 C29 . . . . 54.7(2) ?
    C27 C28 C29 C30 . . . . -54.0(3) ?
    C28 C29 C30 C31 . . . . 55.0(3) ?
    C27 C26 C31 C30 . . . . 56.5(2) ?
    P2 C26 C31 C30 . . . . -176.32(14) ?
    C29 C30 C31 C26 . . . . -56.5(2) ?
    C37 C32 C33 C34 . . . . 58.93(19) ?
    P2 C32 C33 C34 . . . . -174.90(13) ?
    C32 C33 C34 C35 . . . . -57.9(2) ?
    C33 C34 C35 C36 . . . . 55.7(2) ?
    C34 C35 C36 C37 . . . . -53.8(2) ?
    C35 C36 C37 C32 . . . . 55.2(2) ?
    C33 C32 C37 C36 . . . . -58.4(2) ?
    P2 C32 C37 C36 . . . . 173.13(14) ?
data_global
_journal_date_recd_electronic     2008-08-26
_journal_date_accepted     2008-09-10
_journal_name_full     'Acta Crystallographica, Section E'
_journal_year     2008
_journal_volume     64
_journal_issue     10
_journal_page_first     m1271
_journal_page_last     m1271
_journal_paper_category     QM
_journal_coeditor_code     HK2519
_publ_contact_author_name     'Yong Hua Li'
_publ_contact_author_address
;
Ordered Matter Science Research Center
College of Chemistry and Chemical Engineering
Southeast University
Nanjing 211189
People's Republic of China
;
_publ_contact_author_email     liyhnju@hotmail.com
_publ_contact_author_fax     ?
_publ_contact_author_phone     ?
_publ_section_title
;\
{Bis[2-(dicyclohexylphosphino)phenyl]methylsilyl-\k^3^<i>P</i>,<i>Si</i>,\
<i>P</i>'}chloridopalladium(II)
;
loop_
    _publ_author_name
    _publ_author_address
    'Li, Yong-Hua'
;
Ordered Matter Science Research Center
College of Chemistry and Chemical Engineering
Southeast University
Nanjing 211189
People's Republic of China
;
    'Zhang, Yuan'
;
Ordered Matter Science Research Center
College of Chemistry and Chemical Engineering
Southeast University
Nanjing 211189
People's Republic of China
;
    'Zhao, Min-Min'
;
Ordered Matter Science Research Center
College of Chemistry and Chemical Engineering
Southeast University
Nanjing 211189
People's Republic of China
;
    'Yuan, Yu-Yu'
;
Ordered Matter Science Research Center
College of Chemistry and Chemical Engineering
Southeast University
Nanjing 211189
People's Republic of China
;
