# Supplementary material for: {Bis[2-(dicyclo­hexyl­phosphino)­phen­yl]methyl­silyl-κ3 P,Si,P′}chloridopalladium(II)
Source: Acta Crystallogr Sect E Struct Rep Online. 2008 Sep 17;64(Pt 10):m1271. doi: 10.1107/S1600536808028961 (PMC2959264; doi:10.1107/S1600536808028961)
Supplement: Supplementary file 2 [file e-64-m1271-Isup2.hkl]

# 
# h,k,l, Fc-squared, Fo-squared, sigma(Fo-squared) and status flag 
# 
data_I
_shelx_title ' mono in P2(1)/c' 
_shelx_refln_list_code          4 
_shelx_F_calc_maximum      334.45 
_exptl_crystal_F_000      1536.00 
_reflns_d_resolution_high  0.7699 
 
loop_ 
 _symmetry_equiv_pos_as_xyz 
 'x, y, z' 
 '-x, y+1/2, -z+1/2' 
 '-x, -y, -z' 
 'x, -y-1/2, z-1/2' 
 
_cell_length_a    13.0791 
_cell_length_b    16.6319 
_cell_length_c    17.7388 
_cell_angle_alpha  90.000 
_cell_angle_beta  108.547 
_cell_angle_gamma  90.000 
 
_shelx_F_squared_multiplier     1.000 
 
loop_ 
 _refln_index_h 
 _refln_index_k 
 _refln_index_l 
 _refln_F_squared_calc 
 _refln_F_squared_meas 
 _refln_F_squared_sigma 
 _refln_observed_status 
   1   0   0        6.70       17.85      4.15 o 
   2   0   0     8104.06     8835.16    155.37 o 
   3   0   0    10326.63    10779.21    209.24 o 
   4   0   0     8630.38     9632.49    224.96 o 
   5   0   0     7450.02     7053.20    211.04 o 
   6   0   0    17323.77    17521.66    371.49 o 
   7   0   0    41204.09    43925.79    659.31 o 
   8   0   0       30.85       86.28     68.76 o 
   9   0   0     5572.91     5364.43    158.38 o 
  10   0   0     1636.84     1625.88    100.86 o 
  11   0   0     2626.76     2166.45    269.90 o 
  12   0   0        3.08       -9.17     83.01 o 
  13   0   0     4810.40     5070.02    318.44 o 
  14   0   0     2812.14     3038.21    268.18 o 
  15   0   0      469.08      519.98    158.81 o 
  16   0   0      112.56       95.12    188.45 o 
   1   1   0    81500.02    91466.98    424.42 o 
   2   1   0       84.46       72.15      8.27 o 
   3   1   0      835.78      820.16     27.33 o 
   4   1   0    15683.73    16330.41    134.78 o 
   5   1   0     9786.90    10123.19    135.63 o 
   6   1   0    15585.68    15621.50    186.40 o 
   7   1   0     8705.11     9480.32    157.04 o 
   8   1   0    15879.26    16056.14    233.25 o 
   9   1   0       78.87       27.90     37.89 o 
  10   1   0     5939.76     6119.06    153.92 o 
  11   1   0     1037.83      964.95     62.01 o 
  12   1   0     3389.94     3358.57    174.52 o 
  13   1   0     1145.72     1124.33    119.37 o 
  14   1   0      657.10      737.34    114.26 o 
  15   1   0     1711.51     1916.45    165.65 o 
  16   1   0       48.24      -19.65    158.32 o 
   0   2   0   111857.89   106704.43   3100.99 o 
   1   2   0        1.02        8.57      5.22 o 
   2   2   0     9994.63    10405.13     70.30 o 
   3   2   0     7706.94     8131.13     72.38 o 
   4   2   0      260.22      191.83     20.71 o 
   5   2   0    18412.67    19130.70    174.12 o 
   6   2   0     3608.08     3655.08     91.48 o 
   7   2   0     9125.20     8998.00    153.02 o 
   8   2   0      281.95      283.76     43.27 o 
   9   2   0      768.74      690.33     58.59 o 
  10   2   0     3753.42     3669.78    121.64 o 
  11   2   0     4174.25     3878.88    337.60 o 
  12   2   0     1800.40     1720.80    130.73 o 
  13   2   0     1378.46     1375.34    127.87 o 
  14   2   0      796.95      724.75    114.49 o 
  15   2   0        2.54       57.71     86.41 o 
  16   2   0      304.77      412.42    209.07 o 
   1   3   0    13943.70    14252.63    195.03 o 
   2   3   0     4804.82     5000.67     52.70 o 
   3   3   0     1266.20     1070.46     28.45 o 
   4   3   0    21781.96    23084.23    147.32 o 
   5   3   0     1288.50     1159.06     42.70 o 
   6   3   0     4106.19     3887.16     79.98 o 
   7   3   0      180.76      225.09     36.25 o 
   8   3   0     1399.08     1336.47     69.71 o 
   9   3   0      304.90      389.11     50.39 o 
  10   3   0     4421.74     4440.07    133.09 o 
  11   3   0     2943.46     2847.16    115.66 o 
  12   3   0     4757.09     4812.15    207.05 o 
  13   3   0     2179.67     2143.38    154.44 o 
  14   3   0       23.20       34.05     79.82 o 
  15   3   0      115.13       78.91     95.60 o 
   0   4   0    22725.10    25518.69    212.66 o 
   1   4   0      168.77      209.27     11.43 o 
   2   4   0     4194.60     4396.99     52.97 o 
   3   4   0     8293.03     8915.89     94.65 o 
   4   4   0     7448.67     8317.08     88.27 o 
   5   4   0    15082.52    15317.84    130.76 o 
   6   4   0     1221.26     1365.58     50.88 o 
   7   4   0      273.19      187.73     29.74 o 
   8   4   0        2.96       -5.35     33.05 o 
   9   4   0       86.08       93.79     39.98 o 
  10   4   0     3403.32     3308.09    119.36 o 
  11   4   0      330.02      350.62     57.76 o 
  12   4   0     6129.60     5859.91    225.71 o 
  13   4   0        6.17       -1.85     70.82 o 
  14   4   0       19.38       52.50     76.82 o 
  15   4   0       31.79       42.61     96.02 o 
   1   5   0       13.24       30.50      9.40 o 
   2   5   0       33.84       22.36     11.64 o 
   3   5   0     1661.07     1725.45     39.25 o 
   4   5   0      886.08      950.49     32.81 o 
   5   5   0     5287.22     5210.88     78.24 o 
   6   5   0      213.37      163.06     22.43 o 
   7   5   0      250.03      222.81     31.15 o 
   8   5   0     1371.10     1300.92     71.25 o 
   9   5   0      269.34      286.78     48.47 o 
  10   5   0      130.37      125.19     44.88 o 
  11   5   0     1564.93     1638.17     96.08 o 
  12   5   0        4.75       71.64     67.18 o 
  13   5   0      421.50      384.28     89.95 o 
  14   5   0       10.73        5.94     84.65 o 
  15   5   0     1489.95     1450.98    154.38 o 
   0   6   0     2176.14     2242.86     68.91 o 
   1   6   0     2514.86     2426.94     38.13 o 
   2   6   0     1083.99     1418.30     35.10 o 
   3   6   0       72.68       68.48     14.76 o 
   4   6   0     7391.62     7951.28    104.41 o 
   5   6   0       33.44       22.18     16.05 o 
   6   6   0      226.15      232.83     25.37 o 
   7   6   0     2432.72     2231.31     61.25 o 
   8   6   0     2870.27     2716.77     83.54 o 
   9   6   0      765.80      777.12     65.13 o 
  10   6   0      487.39      435.98     58.96 o 
  11   6   0     1098.36     1115.57     84.79 o 
  12   6   0      207.54      322.05     92.18 o 
  13   6   0       17.25       21.97     72.38 o 
  14   6   0     1339.96     1468.90    148.52 o 
  15   6   0      217.90      207.24    112.24 o 
   1   7   0     3478.68     3562.62     49.32 o 
   2   7   0     2860.52     2723.80     50.42 o 
   3   7   0     3618.80     3191.66     58.19 o 
   4   7   0     4852.19     5160.15     78.66 o 
   5   7   0     3064.81     2976.07     64.01 o 
   6   7   0     2665.41     2668.60     65.12 o 
   7   7   0     2126.04     1855.23     61.55 o 
   8   7   0     5406.18     5364.15    117.31 o 
   9   7   0     1786.29     1660.75     88.23 o 
  10   7   0     2898.03     2972.13    118.70 o 
  11   7   0       15.43       16.18     48.16 o 
  12   7   0     1117.80     1231.20    121.73 o 
  13   7   0      131.95      106.78     83.13 o 
  14   7   0      136.63      145.73     96.70 o 
  15   7   0     2660.00     2885.08    209.36 o 
   0   8   0     4653.50     5201.16    119.93 o 
   1   8   0     7362.96     8512.21    102.35 o 
   2   8   0     6527.04     6526.78     81.45 o 
   3   8   0     5609.48     5551.80     79.99 o 
   4   8   0    10198.68    10265.65    115.49 o 
   5   8   0     7140.99     7341.04    103.16 o 
   6   8   0      269.40      327.42     31.08 o 
   7   8   0     1125.42     1094.23     48.35 o 
   8   8   0      512.02      516.60     38.93 o 
   9   8   0     7083.42     6983.41    171.82 o 
  10   8   0       21.53       38.37     43.15 o 
  11   8   0     4241.88     4369.68    155.40 o 
  12   8   0     1916.39     2093.97    150.03 o 
  13   8   0       53.28       20.15     80.10 o 
  14   8   0     1414.76     1550.90    158.95 o 
   1   9   0     8908.24     8810.91     87.46 o 
   2   9   0     2242.88     2080.05     49.58 o 
   3   9   0    19843.26    20538.98    162.97 o 
   4   9   0     8193.28     8244.29    184.99 o 
   5   9   0     5975.62     5861.68    197.50 o 
   6   9   0     8221.04     7882.90    282.53 o 
   7   9   0      177.87      153.83     29.24 o 
   8   9   0     4996.69     4782.67    100.46 o 
   9   9   0      186.63      154.12     49.19 o 
  10   9   0     5126.53     5216.22    160.65 o 
  11   9   0        2.57       24.01     67.33 o 
  12   9   0     1246.49     1127.26    121.75 o 
  13   9   0     1254.32     1282.84    139.64 o 
  14   9   0      160.51      136.27    106.81 o 
   0  10   0    16738.21    17071.74    192.22 o 
   1  10   0      213.47      148.96     19.36 o 
   2  10   0    34156.11    35739.67    327.47 o 
   3  10   0     5142.02     5244.78     84.40 o 
   4  10   0    18163.38    19002.77    170.69 o 
   5  10   0     6181.63     6289.79    101.75 o 
   6  10   0     2361.25     2362.94     67.66 o 
   7  10   0     6136.09     6187.19    111.20 o 
   8  10   0      848.00      840.82     49.27 o 
   9  10   0     7512.76     7509.72    155.06 o 
  10  10   0        0.76       15.91     50.94 o 
  11  10   0     3442.15     3538.45    182.88 o 
  12  10   0      464.33      474.87    103.38 o 
  13  10   0      436.74      443.34    116.34 o 
  14  10   0     1096.61     1183.76    154.83 o 
   1  11   0    15760.23    16074.79    140.07 o 
   2  11   0     4818.58     4630.07     79.34 o 
   3  11   0    16019.35    16709.13    187.33 o 
   4  11   0     3635.45     3612.08     77.71 o 
   5  11   0     6035.83     5979.12    151.12 o 
   6  11   0     6360.88     6529.53    112.98 o 
   7  11   0      284.52      302.33     35.26 o 
   8  11   0    10273.85    10352.88    153.47 o 
   9  11   0       47.37       44.09     42.35 o 
  10  11   0     3442.83     3625.44    143.69 o 
  11  11   0      222.53      203.68     87.95 o 
  12  11   0      299.80      291.55    100.14 o 
  13  11   0      413.31      406.93    124.48 o 
   0  12   0    10308.99    10382.14    241.16 o 
   1  12   0     3445.45     3428.87     64.04 o 
   2  12   0     6103.83     5921.89     93.20 o 
   3  12   0      933.52      890.38     43.12 o 
   4  12   0     5235.46     5441.07     97.22 o 
   5  12   0      857.10      956.12     48.42 o 
   6  12   0     1411.56     1464.03     59.57 o 
   7  12   0     7413.94     7373.25    127.86 o 
   8  12   0      130.04      114.47     35.62 o 
   9  12   0     1766.43     1842.77     89.91 o 
  10  12   0      440.50      460.17     76.21 o 
  11  12   0      209.01      190.78     91.16 o 
  12  12   0        1.85        7.54    100.26 o 
  13  12   0      822.48     1028.75    191.31 o 
   1  13   0     2024.26     2036.99     49.07 o 
   2  13   0     6327.46     6368.51    101.51 o 
   3  13   0     1450.81     1360.98     53.43 o 
   4  13   0      179.29      195.55     33.87 o 
   5  13   0      651.38      650.96     45.47 o 
   6  13   0     3965.16     4018.09     96.06 o 
   7  13   0      355.87      317.18     49.77 o 
   8  13   0     5593.97     5598.06    142.68 o 
   9  13   0      850.17      867.40     73.05 o 
  10  13   0      150.87      130.67     59.77 o 
  11  13   0       81.00       77.44    100.24 o 
  12  13   0      359.77      371.98    134.98 o 
   0  14   0      159.58      159.65     38.85 o 
   1  14   0      568.06      547.61     40.27 o 
   2  14   0       16.58       28.49     32.12 o 
   3  14   0      995.20      876.63     58.21 o 
   4  14   0      651.80      579.34     52.00 o 
   5  14   0      862.85      963.18     63.97 o 
   6  14   0       59.06       53.21     40.85 o 
   7  14   0     1471.57     1438.67     80.70 o 
   8  14   0     2117.38     2208.42     99.94 o 
   9  14   0      338.77      392.32     64.84 o 
  10  14   0      896.20      974.96     89.94 o 
  11  14   0       28.91       73.35    145.22 o 
  12  14   0      883.46      933.22    220.54 o 
   1  15   0      590.96      521.03     42.80 o 
   2  15   0     1289.25     1273.46     68.49 o 
   3  15   0       13.56       -4.43     37.36 o 
   4  15   0      215.13      220.69     46.82 o 
   5  15   0       25.31       46.12     41.91 o 
   6  15   0        1.12       20.16     46.19 o 
   7  15   0      421.84      433.40     66.93 o 
   8  15   0       38.16       39.75     58.79 o 
   9  15   0      964.22      988.23     99.40 o 
  10  15   0      158.91      212.01     86.69 o 
  11  15   0       23.41      -19.97    165.52 o 
   0  16   0      961.45     1055.20    137.69 o 
   1  16   0        1.10        2.48     43.90 o 
   2  16   0       10.47       33.36     43.57 o 
   3  16   0      277.42      259.98     56.47 o 
   4  16   0      261.85      255.65     72.24 o 
   5  16   0        0.90       24.35     49.52 o 
   6  16   0       18.67       24.27     55.23 o 
   7  16   0      627.27      636.24     82.40 o 
   8  16   0      531.12      415.25     82.04 o 
   9  16   0      261.95      345.89     88.29 o 
  10  16   0       33.36       93.40    108.83 o 
   1  17   0      184.40      174.47     67.43 o 
   2  17   0      868.36      937.38    127.70 o 
   3  17   0        5.72        1.67     53.54 o 
   4  17   0        2.74       10.57     61.46 o 
   5  17   0      207.53      246.88     81.73 o 
   6  17   0      366.36      345.88     90.40 o 
   7  17   0      430.33      421.24     99.29 o 
   8  17   0     1306.96     1467.97    142.10 o 
   9  17   0        0.23      -22.65     95.85 o 
   0  18   0      863.57      882.63    150.46 o 
   1  18   0      857.41      838.65    103.03 o 
   2  18   0      187.62      188.65     71.05 o 
   3  18   0     1556.61     1469.48    131.24 o 
   4  18   0     1570.77     1641.68    138.98 o 
   5  18   0       52.81       60.44     75.55 o 
   6  18   0      125.36      154.97     90.24 o 
   7  18   0     2347.23     2541.60    177.72 o 
   8  18   0       49.79       51.91     97.79 o 
   1  19   0      290.97      292.93     81.86 o 
   2  19   0      860.06      959.87    121.96 o 
   3  19   0     2178.70     2150.40    161.20 o 
   4  19   0      697.15      628.13    108.42 o 
   5  19   0     1745.55     1811.06    185.91 o 
   6  19   0      894.26      950.17    128.51 o 
   7  19   0      450.38      501.49    126.04 o 
   0  20   0      952.70     1022.29    186.15 o 
   1  20   0      420.51      442.28    101.21 o 
   2  20   0     6994.14     7542.16    281.39 o 
   3  20   0      261.18      337.84    108.04 o 
   4  20   0     2830.03     2981.37    197.79 o 
   5  20   0     1581.02     1593.61    160.78 o 
   6  20   0       80.01      108.19    132.12 o 
   1  21   0     2294.61     2290.07    188.64 o 
   2  21   0      145.14      241.87    121.91 o 
   3  21   0     5059.34     5252.65    264.90 o 
 -16   1   1        0.88       14.38    100.85 o 
 -15   1   1     1349.49     1435.93    143.84 o 
 -14   1   1      447.93      453.26     95.15 o 
 -13   1   1      286.72      280.34     80.22 o 
 -12   1   1       78.17       51.59     55.69 o 
 -11   1   1        8.51       12.19     36.49 o 
 -10   1   1     2596.11     2599.70     99.85 o 
  -9   1   1      373.39      379.24     48.29 o 
  -8   1   1     2781.41     2806.74     89.85 o 
  -7   1   1     4543.23     4731.14    105.98 o 
  -6   1   1       42.86       43.58     19.12 o 
  -5   1   1     6248.56     6679.86     89.11 o 
  -4   1   1     4265.30     4455.99     57.55 o 
  -3   1   1    11481.83    12127.57    122.51 o 
  -2   1   1     9773.19     9883.33    134.17 o 
  -1   1   1    17640.12    18592.95     74.85 o 
   0   1   1    14124.16    13221.73    504.73 o 
   1   1   1      753.56      670.52     13.68 o 
   2   1   1    42149.52    46347.33    487.10 o 
   3   1   1     1452.06     1374.24     43.70 o 
   4   1   1     6969.79     7298.34    171.70 o 
   5   1   1    16523.32    18357.19    193.41 o 
   6   1   1    18401.09    19348.04    215.10 o 
   7   1   1       19.53       23.61     29.26 o 
   8   1   1     5323.08     5458.08    133.44 o 
   9   1   1       10.81       12.07     36.31 o 
  10   1   1       22.75       24.43     39.22 o 
  11   1   1      205.10      180.23     41.18 o 
  12   1   1     1556.72     1512.57    128.53 o 
  13   1   1      254.16      244.35     85.64 o 
  14   1   1      155.69      160.72     90.43 o 
  15   1   1      983.35      891.80    131.02 o 
 -16   2   1       57.11      112.24    127.70 o 
 -15   2   1      452.74      482.32    111.05 o 
 -14   2   1       67.30      137.71     64.88 o 
 -13   2   1     4608.58     4679.90    213.48 o 
 -12   2   1      792.63      858.78    100.08 o 
 -11   2   1      234.81      174.81     50.72 o 
 -10   2   1     1754.34     1795.49     86.30 o 
  -9   2   1      775.35      857.71     61.44 o 
  -8   2   1     4512.14     4641.61    114.72 o 
  -7   2   1        6.20       21.77     20.28 o 
  -6   2   1     7454.67     7228.94    154.53 o 
  -5   2   1     4428.58     4496.26     74.63 o 
  -4   2   1    20713.85    22165.31    184.24 o 
  -3   2   1    31652.11    34466.72    217.11 o 
  -2   2   1      800.39      798.15     15.73 o 
  -1   2   1     8493.43     8601.14     38.86 o 
   0   2   1    20106.95    21344.56    125.12 o 
   1   2   1     8739.49    10137.93     72.20 o 
   2   2   1      144.24      140.78     13.91 o 
   3   2   1     8257.63     8625.47    107.83 o 
   4   2   1     3884.51     3820.75     80.09 o 
   5   2   1      551.23      423.28     35.06 o 
   6   2   1     1633.48     1714.02     67.54 o 
   7   2   1     7950.95     7941.03    153.37 o 
   8   2   1     1035.62     1007.82     73.99 o 
   9   2   1      765.29      815.89     64.09 o 
  10   2   1      293.72      299.56     52.19 o 
  11   2   1     1343.62     1236.92     83.38 o 
  12   2   1       19.47       12.60     65.88 o 
  13   2   1     4012.13     4213.80    207.67 o 
  14   2   1     2060.23     2020.84    161.87 o 
  15   2   1       25.97        4.48     88.16 o 
 -16   3   1     1055.64     1020.93    164.78 o 
 -15   3   1      862.71      979.89    134.23 o 
 -14   3   1     4084.06     3972.04    211.63 o 
 -13   3   1        0.02       14.56     69.35 o 
 -12   3   1     2681.97     2750.62    158.42 o 
 -11   3   1     1460.48     1472.47     89.05 o 
 -10   3   1        4.22       27.76     40.14 o 
  -9   3   1     2457.40     2474.31     93.44 o 
  -8   3   1     4005.48     4188.10     94.82 o 
  -7   3   1     8116.21     8159.07    122.79 o 
  -6   3   1       27.02       53.61     21.32 o 
  -5   3   1    18910.62    19656.78    140.94 o 
  -4   3   1      698.72      709.79     25.72 o 
  -3   3   1     8351.03     8506.17     76.43 o 
  -2   3   1     3073.07     3061.71     40.68 o 
  -1   3   1     1764.46     1819.99     22.38 o 
   0   3   1     6757.32     7260.23     56.51 o 
   1   3   1      274.35      266.68     10.21 o 
   2   3   1    70933.84    77048.58    287.18 o 
   3   3   1     1528.47     1522.81     34.79 o 
   4   3   1    11043.05    11337.88    141.87 o 
   5   3   1     9179.89     9815.42    143.89 o 
   6   3   1     5961.72     5941.57    121.63 o 
   7   3   1     2066.90     2265.94     82.66 o 
   8   3   1     9121.14     9225.71    173.16 o 
   9   3   1       88.00       56.77     38.78 o 
  10   3   1      653.74      715.14     64.22 o 
  11   3   1      366.04      352.57     57.04 o 
  12   3   1     2020.18     2142.25    146.63 o 
  13   3   1      998.96      954.75    114.45 o 
  14   3   1      539.63      486.80    105.70 o 
  15   3   1     2938.60     2818.68    255.33 o 
 -16   4   1      279.40      316.48    200.56 o 
 -15   4   1     3115.33     3419.61    211.96 o 
 -14   4   1      519.18      578.91    109.63 o 
 -13   4   1     6055.43     6140.16    243.20 o 
 -12   4   1      379.58      355.49     80.87 o 
 -11   4   1     5949.45     6131.69    216.69 o 
 -10   4   1     1959.27     2029.59     93.99 o 
  -9   4   1     1785.64     1824.93     84.27 o 
  -8   4   1    10020.00     9874.71    145.17 o 
  -7   4   1     8686.66     9196.98    132.54 o 
  -6   4   1    15695.88    15444.04    137.65 o 
  -5   4   1      665.21      622.84     28.42 o 
  -4   4   1    21585.67    23256.68    150.54 o 
  -3   4   1      461.15      370.38     19.89 o 
  -2   4   1     5478.31     5180.23     80.51 o 
  -1   4   1        1.92       10.35      9.55 o 
   0   4   1    14159.54    14764.13    135.75 o 
   1   4   1    10340.91    10829.31     76.50 o 
   2   4   1        4.01       14.14     10.58 o 
   3   4   1    21183.99    23187.76    144.29 o 
   4   4   1     7596.91     8356.25     90.08 o 
   5   4   1     1135.26     1459.41     59.58 o 
   6   4   1      509.21      528.14     44.11 o 
   7   4   1    12635.38    12836.13    195.17 o 
   8   4   1     1105.96     1157.30     68.52 o 
   9   4   1     3569.31     3567.83    118.44 o 
  10   4   1     1522.27     1505.21     86.19 o 
  11   4   1     2084.81     2167.34    107.13 o 
  12   4   1     3622.77     3730.88    186.65 o 
  13   4   1     1709.94     1712.08    148.25 o 
  14   4   1     3464.13     3453.69    203.46 o 
  15   4   1       17.75       44.02    100.09 o 
 -15   5   1       83.80       88.21     98.58 o 
 -14   5   1     4594.79     4587.71    225.34 o 
 -13   5   1      408.61      344.87     86.94 o 
 -12   5   1     6700.23     6825.18    369.93 o 
 -11   5   1     2202.30     2223.52    137.39 o 
 -10   5   1    18441.55    19417.81    279.69 o 
  -9   5   1     7562.76     7748.03    140.93 o 
  -8   5   1     6929.52     7124.99    126.80 o 
  -7   5   1     4726.48     4056.91    183.52 o 
  -6   5   1     2931.06     2992.27     63.02 o 
  -5   5   1     5994.33     5246.21     77.56 o 
  -4   5   1       19.46       25.49     13.87 o 
  -3   5   1     4681.53     4446.98     61.62 o 
  -2   5   1       14.85       45.93     12.50 o 
  -1   5   1    13306.61    13500.11     86.13 o 
   0   5   1        2.14        3.98      9.42 o 
   1   5   1     3187.64     3062.42     34.64 o 
   2   5   1    23003.76    24560.91    143.64 o 
   3   5   1    11649.01    11895.59    115.32 o 
   4   5   1      363.65      273.93     21.39 o 
   5   5   1      219.96      240.60     22.86 o 
   6   5   1      272.70      289.52     37.64 o 
   7   5   1     1658.26     1572.13    118.42 o 
   8   5   1     5957.11     5924.39    142.77 o 
   9   5   1      748.03      686.19     60.49 o 
  10   5   1     2915.47     2941.30    115.97 o 
  11   5   1     1097.66     1149.23     84.44 o 
  12   5   1      134.50      172.86     75.51 o 
  13   5   1     2876.59     3050.68    182.50 o 
  14   5   1       39.56       45.55     87.97 o 
  15   5   1     1928.48     2263.93    207.03 o 
 -15   6   1     3775.44     3849.40    225.16 o 
 -14   6   1       58.89      118.11     90.36 o 
 -13   6   1      784.76      835.14    112.10 o 
 -12   6   1       29.61      131.15     71.18 o 
 -11   6   1     8745.79     9014.01    263.96 o 
 -10   6   1     4348.76     4538.69    140.22 o 
  -9   6   1     3827.23     3913.65    102.69 o 
  -8   6   1     7157.09     7135.38    129.61 o 
  -7   6   1     4957.71     5061.29     88.72 o 
  -6   6   1     7059.99     6976.04     98.45 o 
  -5   6   1      145.78       83.74     18.37 o 
  -4   6   1    13507.57    13885.33    161.75 o 
  -3   6   1      285.92      341.16     21.61 o 
  -2   6   1    17689.40    18724.98    132.62 o 
  -1   6   1     1557.45     1392.21     29.56 o 
   0   6   1     3431.00     3454.62     60.91 o 
   1   6   1        9.74        8.79      9.89 o 
   2   6   1      874.85      755.45     26.74 o 
   3   6   1    22628.85    24352.54    159.71 o 
   4   6   1       32.35       41.33     16.09 o 
   5   6   1      908.05      788.33     35.28 o 
   6   6   1      207.25      234.52     25.94 o 
   7   6   1     1155.32     1007.64     62.44 o 
   8   6   1       41.81       24.49     37.38 o 
   9   6   1     6529.18     6807.77    166.23 o 
  10   6   1     2489.62     2369.95    108.80 o 
  11   6   1     1269.48     1416.97     92.67 o 
  12   6   1     3053.89     2962.89    171.14 o 
  13   6   1       12.58       43.18     82.99 o 
  14   6   1     1661.09     1743.83    160.84 o 
  15   6   1      750.90      862.84    149.58 o 
 -15   7   1       40.12       73.32    103.03 o 
 -14   7   1      670.01      716.72    119.57 o 
 -13   7   1       30.21       49.77     77.72 o 
 -12   7   1     4029.67     3870.34    189.04 o 
 -11   7   1     1051.66     1088.49    105.87 o 
 -10   7   1    10872.42    11423.95    220.69 o 
  -9   7   1     8462.34     8615.27    173.48 o 
  -8   7   1      110.17      144.80     27.79 o 
  -7   7   1      543.43      545.45     35.49 o 
  -6   7   1       90.40       80.00     22.13 o 
  -5   7   1     2377.21     2060.81     53.77 o 
  -4   7   1     6216.01     6500.26     87.77 o 
  -3   7   1    28225.59    30363.22    188.22 o 
  -2   7   1     4596.74     4595.31     70.00 o 
  -1   7   1      133.81      223.36     16.74 o 
   0   7   1      323.59      251.23     17.80 o 
   1   7   1      847.59      840.54     25.03 o 
   2   7   1     3386.61     3426.60     55.53 o 
   3   7   1     5243.84     5323.38     74.39 o 
   4   7   1     8733.54     8910.40    117.02 o 
   5   7   1      250.96      232.87     25.25 o 
   6   7   1       10.29       28.86     20.79 o 
   7   7   1      677.36      621.10     44.53 o 
   8   7   1     3556.83     3684.38    118.69 o 
   9   7   1        3.13       12.15     39.73 o 
  10   7   1     6034.42     5999.06    167.38 o 
  11   7   1      424.61      445.27     69.71 o 
  12   7   1      351.73      345.60     89.29 o 
  13   7   1     1339.84     1371.32    137.89 o 
  14   7   1       32.62       57.90     97.80 o 
 -15   8   1      347.21      474.41    129.02 o 
 -14   8   1       51.73       59.40     92.01 o 
 -13   8   1      234.85      249.28     89.95 o 
 -12   8   1      640.58      624.90     99.66 o 
 -11   8   1     1537.99     1397.51    118.53 o 
 -10   8   1     4064.81     4093.13    115.20 o 
  -9   8   1      392.78      410.71     44.58 o 
  -8   8   1     2495.80     2300.50     81.94 o 
  -7   8   1      237.28      222.80     29.24 o 
  -6   8   1     2808.13     2786.91     67.97 o 
  -5   8   1     1024.39     1023.86     41.54 o 
  -4   8   1     2881.52     2652.15     59.61 o 
  -3   8   1     6034.35     6018.86     82.96 o 
  -2   8   1     6482.62     6607.20     96.83 o 
  -1   8   1     1825.46     1896.40     39.56 o 
   0   8   1       13.49       50.83     15.02 o 
   1   8   1      264.07      181.43     16.77 o 
   2   8   1     1998.39     2034.52     46.14 o 
   3   8   1     3712.75     3838.22     66.33 o 
   4   8   1       67.09      135.92     21.59 o 
   5   8   1     6049.41     5952.51    172.75 o 
   6   8   1       15.52       -4.85     19.79 o 
   7   8   1      109.51       84.10     30.35 o 
   8   8   1      282.26      276.06     47.52 o 
   9   8   1     3157.72     3124.42    119.75 o 
  10   8   1        2.98       -7.58     43.38 o 
  11   8   1     2514.54     2447.55    146.62 o 
  12   8   1       10.98       34.81     73.14 o 
  13   8   1        2.47       18.82     84.72 o 
  14   8   1      213.12      224.05    107.18 o 
 -14   9   1      201.24      238.11    106.93 o 
 -13   9   1       19.55        5.39     80.49 o 
 -12   9   1      138.51      215.29     84.36 o 
 -11   9   1      575.89      618.86     91.77 o 
 -10   9   1       26.29       32.20     36.87 o 
  -9   9   1       78.29       97.30     32.44 o 
  -8   9   1        0.11        5.31     24.94 o 
  -7   9   1      491.13      486.54     36.77 o 
  -6   9   1     3303.72     3223.92     74.70 o 
  -5   9   1     3193.44     3317.73     72.78 o 
  -4   9   1     3531.82     3375.60     69.47 o 
  -3   9   1     1943.96     2010.58     52.38 o 
  -2   9   1     1154.71     1243.86     36.93 o 
  -1   9   1      896.20     1009.12     32.07 o 
   0   9   1     4237.79     4358.40     64.87 o 
   1   9   1        7.78       29.94     14.97 o 
   2   9   1     4829.04     5046.53     74.39 o 
   3   9   1        8.14       13.76     18.15 o 
   4   9   1     2612.96     2681.83     95.01 o 
   5   9   1     3567.18     3399.39     73.78 o 
   6   9   1      858.16      795.72     43.16 o 
   7   9   1       29.02       48.69     24.93 o 
   8   9   1     1939.35     1917.47     78.04 o 
   9   9   1        5.58      -20.38     41.77 o 
  10   9   1     2986.78     2938.55    126.77 o 
  11   9   1      919.35     1024.36     91.63 o 
  12   9   1      494.66      462.73    101.86 o 
  13   9   1       31.38       49.32     89.24 o 
  14   9   1        0.19        0.09    100.98 o 
 -14  10   1        0.89       63.47    102.94 o 
 -13  10   1      103.95       79.41     91.75 o 
 -12  10   1      687.67      717.54    109.96 o 
 -11  10   1      161.63      194.45     81.28 o 
 -10  10   1       18.53       19.61     44.30 o 
  -9  10   1      109.07      122.84     34.05 o 
  -8  10   1        9.76       17.19     26.49 o 
  -7  10   1      564.82      583.92     41.17 o 
  -6  10   1      391.87      401.34     35.45 o 
  -5  10   1     1450.94     1396.30     51.53 o 
  -4  10   1        2.42        9.69     21.85 o 
  -3  10   1     1913.86     1959.06     53.57 o 
  -2  10   1      410.93      478.90     37.64 o 
  -1  10   1     1409.06     1371.39     38.69 o 
   0  10   1       13.18       17.51     16.97 o 
   1  10   1       47.88       22.27     16.63 o 
   2  10   1      467.99      408.31     27.62 o 
   3  10   1        8.60       11.72     19.99 o 
   4  10   1        0.65       -5.46     20.23 o 
   5  10   1     1049.82     1046.14     46.58 o 
   6  10   1     1320.70     1248.40     52.45 o 
   7  10   1      470.31      480.34     39.64 o 
   8  10   1       77.28      106.90     37.87 o 
   9  10   1      812.74      696.57     70.92 o 
  10  10   1      154.97      156.81     61.03 o 
  11  10   1        9.81       21.95     62.52 o 
  12  10   1      952.55     1185.17    129.46 o 
  13  10   1      384.08      547.11    119.49 o 
  14  10   1        0.76       20.45    122.33 o 
 -14  11   1       18.42       19.38    119.49 o 
 -13  11   1      291.07      328.32    116.46 o 
 -12  11   1      784.17      785.32    118.35 o 
 -11  11   1      931.75     1050.77    118.14 o 
 -10  11   1      108.78      127.86     40.42 o 
  -9  11   1      385.81      329.14     42.98 o 
  -8  11   1      292.71      298.24     38.97 o 
  -7  11   1      112.58      135.17     30.20 o 
  -6  11   1     3150.25     2931.23     77.18 o 
  -5  11   1     1381.50     1314.55     52.57 o 
  -4  11   1      487.21      505.69     35.70 o 
  -3  11   1     3767.15     3907.69     77.44 o 
  -2  11   1     2046.22     1893.73     54.06 o 
  -1  11   1     1426.41     1385.74     41.55 o 
   0  11   1     1169.76     1110.65     35.97 o 
   1  11   1     4781.82     4665.14     68.96 o 
   2  11   1       56.45       61.74     21.73 o 
   3  11   1     2013.33     2004.26     55.87 o 
   4  11   1     5853.89     5927.26     97.01 o 
   5  11   1      287.35      288.00     32.96 o 
   6  11   1     4099.66     4229.03     92.28 o 
   7  11   1      812.04      807.94     49.08 o 
   8  11   1     2199.06     2202.44     89.73 o 
   9  11   1       35.41       12.66     41.98 o 
  10  11   1      196.44      248.12     66.40 o 
  11  11   1     2660.43     2948.63    172.61 o 
  12  11   1       50.17       21.06     90.00 o 
  13  11   1      831.00      931.41    140.90 o 
 -13  12   1      163.95      220.15    120.13 o 
 -12  12   1       75.78      107.27     98.26 o 
 -11  12   1      970.36     1010.59    122.43 o 
 -10  12   1       70.94       56.45     43.92 o 
  -9  12   1        0.79        4.88     36.16 o 
  -8  12   1     3319.91     3253.84     90.93 o 
  -7  12   1       18.92       36.18     30.15 o 
  -6  12   1     1909.23     1818.81     64.52 o 
  -5  12   1     1183.20     1241.37     53.57 o 
  -4  12   1     3756.63     3726.36     81.74 o 
  -3  12   1      143.05      126.12     26.97 o 
  -2  12   1     5718.24     5883.75     94.87 o 
  -1  12   1     6554.13     6800.45     78.58 o 
   0  12   1     2966.18     2743.35     50.70 o 
   1  12   1     1045.48      993.54     37.78 o 
   2  12   1     5565.63     5646.76     91.84 o 
   3  12   1     5443.49     5424.67     91.29 o 
   4  12   1      279.53      261.25     32.64 o 
   5  12   1    10196.07     9910.68    195.56 o 
   6  12   1      703.55      769.90     47.51 o 
   7  12   1     4491.14     4735.00    104.70 o 
   8  12   1      395.63      397.20     54.46 o 
   9  12   1     1117.12      996.99     74.77 o 
  10  12   1     1025.75     1099.35    100.17 o 
  11  12   1      139.41      109.93     93.32 o 
  12  12   1      705.94      946.07    138.40 o 
  13  12   1      296.57      321.96    149.41 o 
 -13  13   1      108.81      151.92    129.14 o 
 -12  13   1     1481.59     1676.96    160.07 o 
 -11  13   1      142.46      128.77     93.48 o 
 -10  13   1      278.10      332.30     56.99 o 
  -9  13   1      147.15      114.72     44.16 o 
  -8  13   1        4.57        5.06     35.00 o 
  -7  13   1     3545.43     3638.35     94.97 o 
  -6  13   1      250.73      290.12     37.63 o 
  -5  13   1     6632.27     6695.62    116.55 o 
  -4  13   1       64.37       40.01     27.99 o 
  -3  13   1     1704.36     1707.08     58.62 o 
  -2  13   1     5398.67     5470.17    196.78 o 
  -1  13   1     6029.43     6259.05     90.58 o 
   0  13   1     4782.42     4662.78     87.23 o 
   1  13   1     4942.71     4878.27     93.65 o 
   2  13   1     1834.53     1893.33     71.13 o 
   3  13   1       43.54       87.16     36.63 o 
   4  13   1     5199.83     5358.05    125.10 o 
   5  13   1      230.46      210.25     41.48 o 
   6  13   1    10722.41    10868.71    182.63 o 
   7  13   1       78.92       76.55     41.86 o 
   8  13   1     3745.91     3731.39    121.18 o 
   9  13   1      402.55      446.25     65.51 o 
  10  13   1      411.42      421.04     90.08 o 
  11  13   1      843.14     1003.79    199.58 o 
  12  13   1     1659.85     1885.60    253.12 o 
 -12  14   1      400.38      424.28    143.81 o 
 -11  14   1     1771.86     1636.66    122.93 o 
 -10  14   1       49.74       75.17     72.53 o 
  -9  14   1     1286.64     1435.24     88.24 o 
  -8  14   1     2087.98     2099.65     95.81 o 
  -7  14   1      906.11      999.02     70.55 o 
  -6  14   1     7335.20     7163.98    151.91 o 
  -5  14   1     1273.38     1393.88     72.39 o 
  -4  14   1     4922.59     4875.16    118.80 o 
  -3  14   1       15.08      -23.96     30.82 o 
  -2  14   1     3356.72     3457.76     97.47 o 
  -1  14   1     3548.70     3543.20     83.13 o 
   0  14   1     7863.26     7907.07    107.33 o 
   1  14   1     1118.22     1155.85     52.66 o 
   2  14   1      595.19      559.98     49.41 o 
   3  14   1      554.53      542.54     50.50 o 
   4  14   1      196.61      177.27     40.03 o 
   5  14   1     9948.54     9890.23    174.60 o 
   6  14   1       34.88       48.10     49.35 o 
   7  14   1     5232.65     5483.99    143.67 o 
   8  14   1      381.02      436.46     69.32 o 
   9  14   1      550.26      587.23     81.63 o 
  10  14   1     1109.97     1349.80    141.74 o 
  11  14   1      677.93      777.36    206.13 o 
 -11  15   1       86.84       87.30    113.99 o 
 -10  15   1     1894.44     1896.95    153.81 o 
  -9  15   1      238.70      265.97     69.51 o 
  -8  15   1     2583.40     2985.02    116.62 o 
  -7  15   1     3357.22     3609.74    120.39 o 
  -6  15   1     2296.52     2317.03     96.68 o 
  -5  15   1     3680.42     3656.66    113.07 o 
  -4  15   1      799.83      761.44     60.82 o 
  -3  15   1      943.13      885.98     61.64 o 
  -2  15   1      318.64      307.02     46.01 o 
  -1  15   1     4279.66     4129.13    138.57 o 
   0  15   1     2205.33     2211.60     63.29 o 
   1  15   1     7740.94     7715.68    177.09 o 
   2  15   1      260.43      296.03     50.23 o 
   3  15   1        5.86       -4.98     39.38 o 
   4  15   1     1459.72     1502.27     89.40 o 
   5  15   1       26.75       18.57     45.32 o 
   6  15   1     5096.71     4950.19    157.83 o 
   7  15   1      115.48      116.77     54.75 o 
   8  15   1     1368.13     1398.36    103.54 o 
   9  15   1     1083.62     1119.66    101.08 o 
  10  15   1       48.59       18.07     81.05 o 
  11  15   1     1466.39     1629.05    247.22 o 
 -11  16   1     2490.78     2572.42    269.65 o 
 -10  16   1       41.19       64.18    136.38 o 
  -9  16   1     1719.52     1774.20    147.07 o 
  -8  16   1     2035.06     2087.92    148.37 o 
  -7  16   1      897.15     1004.96    108.74 o 
  -6  16   1     5032.99     5412.30    213.93 o 
  -5  16   1      708.46      707.33     80.88 o 
  -4  16   1      675.42      728.19     79.34 o 
  -3  16   1        7.09        3.65     45.61 o 
  -2  16   1      311.04      374.32     60.08 o 
  -1  16   1     1774.05     1725.95     97.89 o 
   0  16   1     5907.66     6164.56    135.61 o 
   1  16   1      538.53      628.35     54.62 o 
   2  16   1      337.42      356.62     58.02 o 
   3  16   1      601.03      561.09     66.01 o 
   4  16   1      695.47      719.52     72.63 o 
   5  16   1     1071.01     1142.98     88.75 o 
   6  16   1      192.12      182.82     59.92 o 
   7  16   1     3086.07     3192.15    147.25 o 
   8  16   1      576.02      655.62     88.60 o 
   9  16   1       80.65      102.27     78.92 o 
  10  16   1     1611.36     1698.70    140.46 o 
 -10  17   1      657.53      750.83    179.28 o 
  -9  17   1      343.29      422.26    114.44 o 
  -8  17   1      620.10      640.63    111.65 o 
  -7  17   1     2450.86     2548.98    166.81 o 
  -6  17   1      433.42      474.71     95.96 o 
  -5  17   1     1961.76     2025.25    144.03 o 
  -4  17   1      446.70      444.05     86.36 o 
  -3  17   1       63.31       84.55     65.05 o 
  -2  17   1      412.89      390.50     79.87 o 
  -1  17   1      954.70      882.36     98.80 o 
   0  17   1     1551.06     1606.36    122.08 o 
   1  17   1     2802.23     2745.33    155.29 o 
   2  17   1        1.43       11.70     61.04 o 
   3  17   1       80.35       86.46     54.74 o 
   4  17   1      335.09      358.58     66.68 o 
   5  17   1       70.80       57.05     62.43 o 
   6  17   1     1720.22     1755.75    116.67 o 
   7  17   1      441.50      507.88     89.55 o 
   8  17   1      477.36      623.06    101.05 o 
   9  17   1      113.63      103.85     96.02 o 
  -9  18   1       28.41       15.27    125.09 o 
  -8  18   1     1264.91     1466.14    148.33 o 
  -7  18   1       68.35      112.40     93.70 o 
  -6  18   1      667.77      795.62    115.31 o 
  -5  18   1       20.72       18.32     76.41 o 
  -4  18   1      267.83      251.95     84.57 o 
  -3  18   1     1030.16     1015.95    113.36 o 
  -2  18   1       96.48      129.65     71.08 o 
  -1  18   1     2499.05     2443.62    156.33 o 
   0  18   1     1161.08     1151.70    115.30 o 
   1  18   1        1.66      -19.13     58.27 o 
   2  18   1      547.47      546.95     92.03 o 
   3  18   1        4.65       17.29     70.33 o 
   4  18   1      403.37      437.11     90.77 o 
   5  18   1     1113.50     1188.89    129.52 o 
   6  18   1        8.83       21.67     84.00 o 
   7  18   1      713.88      796.23    125.04 o 
   8  18   1      201.05      249.17    110.57 o 
  -7  19   1      102.23      118.33    104.13 o 
  -6  19   1        7.74       10.44     91.60 o 
  -5  19   1      558.49      579.91    107.39 o 
  -4  19   1      183.36      211.86     87.27 o 
  -3  19   1      141.97      118.38     81.08 o 
  -2  19   1     3043.90     2956.30    178.68 o 
  -1  19   1       59.53       45.45     72.96 o 
   0  19   1       45.25       57.09     70.31 o 
   1  19   1       10.56       30.54     73.86 o 
   2  19   1        0.24      -23.49     74.45 o 
   3  19   1       45.48       44.44     82.55 o 
   4  19   1      611.53      725.00    113.82 o 
   5  19   1      300.75      267.46    101.42 o 
   6  19   1      755.94      833.97    129.89 o 
   7  19   1     1515.84     1791.50    170.90 o 
  -6  20   1       92.04      108.61    119.05 o 
  -5  20   1      216.83      295.54    113.78 o 
  -4  20   1        1.20        8.63     87.75 o 
  -3  20   1      610.44      664.83    114.80 o 
  -2  20   1       59.10       90.37     92.67 o 
  -1  20   1      400.02      464.35    103.50 o 
   0  20   1      218.36      169.93     87.94 o 
   1  20   1      193.89      220.19     91.20 o 
   2  20   1       17.84       -3.32     82.47 o 
   3  20   1        6.42        1.52     91.47 o 
   4  20   1      268.28      281.96    104.27 o 
   5  20   1      590.84      680.64    131.96 o 
  -3  21   1     1511.34     1600.96    176.32 o 
  -2  21   1       32.55       32.34    113.79 o 
  -1  21   1     1391.57     1422.42    157.57 o 
   0  21   1       29.71       60.61    106.76 o 
   1  21   1      348.25      270.87    124.97 o 
   2  21   1      451.96      460.29    137.40 o 
   3  21   1      263.44      254.83    145.26 o 
 -16   0   2       48.07      109.53    142.60 o 
 -15   0   2      508.97      446.31    146.20 o 
 -14   0   2      239.77      242.15    119.52 o 
 -13   0   2      980.13      950.41    155.86 o 
 -12   0   2     1825.00     1721.39    176.33 o 
 -11   0   2     3826.72     3924.94    243.46 o 
 -10   0   2     4253.93     4273.22    137.67 o 
  -9   0   2     5786.23     5985.67    223.48 o 
  -8   0   2    10136.59    10688.23    409.06 o 
  -7   0   2     1120.92     1030.82    109.53 o 
  -6   0   2    10418.27    10208.05    315.00 o 
  -5   0   2     7484.98     7973.22    143.86 o 
  -4   0   2     5350.65     4794.86    100.36 o 
  -3   0   2      273.48      249.53     12.98 o 
  -2   0   2       39.31       59.13     11.97 o 
  -1   0   2    27090.53    29952.98    549.71 o 
   0   0   2    66471.99    72884.52    461.45 o 
   1   0   2    50030.67    55795.04    332.78 o 
   2   0   2       65.87      111.33     31.27 o 
   3   0   2    43457.18    48155.42    512.29 o 
   4   0   2     8333.35     9747.10    233.80 o 
   5   0   2    41730.35    44652.07    585.80 o 
   6   0   2    13534.99    13975.58    339.07 o 
   7   0   2    32666.02    34829.66    599.72 o 
   8   0   2    17185.62    17687.51    451.22 o 
   9   0   2        2.20        0.52     41.80 o 
  10   0   2    18092.83    18303.06    325.18 o 
  11   0   2     1494.37     1392.83    107.50 o 
  12   0   2     9207.17     9378.30    261.99 o 
  13   0   2      806.48      838.43    164.38 o 
  14   0   2     4461.61     4563.78    328.92 o 
  15   0   2     1898.94     1809.80    242.80 o 
 -16   1   2      772.89      795.89    142.16 o 
 -15   1   2        1.75        5.02     73.79 o 
 -14   1   2      388.16      383.75     94.10 o 
 -13   1   2     1560.22     1624.59    133.06 o 
 -12   1   2     1356.27     1362.47    115.06 o 
 -11   1   2      481.82      489.67     72.99 o 
 -10   1   2      448.31      486.59     53.81 o 
  -9   1   2        7.74       -8.01     32.24 o 
  -8   1   2      389.55      352.13     32.57 o 
  -7   1   2    18039.61    18247.16    173.10 o 
  -6   1   2     3988.04     4216.06    107.36 o 
  -5   1   2    16205.66    16236.12    169.24 o 
  -4   1   2     2882.15     2916.85     37.85 o 
  -3   1   2     6732.92     6489.28     59.01 o 
  -2   1   2     1573.31     1693.82     16.36 o 
  -1   1   2    14759.62    15602.62     72.13 o 
   0   1   2    31303.46    35133.54    163.86 o 
   1   1   2    10007.68    11172.39    149.86 o 
   2   1   2    95359.68   100792.87    699.54 o 
   3   1   2      858.92     1006.30     40.35 o 
   4   1   2    11197.18    11879.46    182.31 o 
   5   1   2     5206.95     5247.88    107.12 o 
   6   1   2    44359.67    47616.02    367.85 o 
   7   1   2     6996.49     6535.97    356.19 o 
   8   1   2     4534.21     4394.74    122.60 o 
   9   1   2     4608.13     4373.75    130.97 o 
  10   1   2      280.21      236.90     51.43 o 
  11   1   2     9687.82     9353.69    174.85 o 
  12   1   2      126.79      145.30     74.30 o 
  13   1   2     5571.81     5433.51    236.76 o 
  14   1   2      891.13      941.42    128.31 o 
  15   1   2     2460.19     2612.32    193.37 o 
 -16   2   2      316.59      263.67    120.81 o 
 -15   2   2      252.33      284.08     98.23 o 
 -14   2   2     1656.26     1687.07    145.52 o 
 -13   2   2     2143.35     2253.89    150.69 o 
 -12   2   2      956.37      831.54    123.37 o 
 -11   2   2     5538.02     5631.85    206.26 o 
 -10   2   2     1156.82     1140.88     70.07 o 
  -9   2   2       33.77       43.59     23.95 o 
  -8   2   2     8527.65     8547.15    148.42 o 
  -7   2   2      321.29      319.84     30.59 o 
  -6   2   2    15041.97    15537.62    364.69 o 
  -5   2   2     1558.11     1614.27     39.33 o 
  -4   2   2    18152.04    19474.91    105.79 o 
  -3   2   2    24359.64    25539.82    186.25 o 
  -2   2   2      148.24      191.57     14.48 o 
  -1   2   2    13191.08    14518.27    105.50 o 
   0   2   2     7677.30     8302.64    153.11 o 
   1   2   2       86.65       76.17      9.39 o 
   2   2   2    16160.78    17105.46    335.78 o 
   3   2   2    14203.56    15154.19    151.90 o 
   4   2   2    21522.85    23111.15    210.09 o 
   5   2   2    11050.85    11026.31    155.20 o 
   6   2   2     9871.70    10178.49    162.35 o 
   7   2   2    10370.49     9598.63    527.63 o 
   8   2   2        9.66       19.04     36.15 o 
   9   2   2       63.26       67.46     41.05 o 
  10   2   2     5852.93     6093.89    162.02 o 
  11   2   2        2.27       17.85     44.39 o 
  12   2   2     4386.62     4625.06    161.07 o 
  13   2   2       16.94       26.75     75.60 o 
  14   2   2     1559.58     1402.21    144.35 o 
  15   2   2      743.48      752.55    132.69 o 
 -16   3   2      220.11      173.91    120.51 o 
 -15   3   2      961.03     1084.57    136.84 o 
 -14   3   2      183.66      155.82     83.64 o 
 -13   3   2      716.65      692.43    101.64 o 
 -12   3   2     1313.81     1345.17    118.00 o 
 -11   3   2      128.50      136.34     55.78 o 
 -10   3   2     3231.09     3178.62    131.07 o 
  -9   3   2     1400.22     1367.19     59.49 o 
  -8   3   2     1157.48     1136.72     51.79 o 
  -7   3   2     4176.25     4010.85     83.96 o 
  -6   3   2     2869.71     2625.69     63.80 o 
  -5   3   2    12567.31    12858.32    119.48 o 
  -4   3   2       71.20       88.98     14.11 o 
  -3   3   2    10269.63    10403.51     83.56 o 
  -2   3   2       41.57       47.30      9.37 o 
  -1   3   2     5116.21     5897.79     59.14 o 
   0   3   2    26279.46    27259.33    162.03 o 
   1   3   2    95805.62   103750.03    725.76 o 
   2   3   2     6464.31     7366.98     93.39 o 
   3   3   2    13682.02    15358.71    156.83 o 
   4   3   2    16906.74    18455.87    190.11 o 
   5   3   2    11004.49    11965.47    165.04 o 
   6   3   2     5118.34     5206.08    117.68 o 
   7   3   2     5872.84     5810.68    236.75 o 
   8   3   2      862.62      771.37     59.64 o 
   9   3   2      812.83      736.94     61.96 o 
  10   3   2      662.13      641.79     64.26 o 
  11   3   2     2106.49     2183.26    108.98 o 
  12   3   2      766.74      865.97     92.97 o 
  13   3   2     2410.50     2611.03    169.11 o 
  14   3   2      347.51      342.34    100.54 o 
  15   3   2      109.63      101.80    105.10 o 
 -16   4   2      182.88      223.70    132.15 o 
 -15   4   2        3.43      -11.19     87.05 o 
 -14   4   2     2234.54     2236.02    192.05 o 
 -13   4   2      707.01      694.60     99.92 o 
 -12   4   2      323.89      346.42     79.36 o 
 -11   4   2     1817.51     1785.81    125.43 o 
 -10   4   2     1452.90     1376.36     66.18 o 
  -9   4   2      738.49      690.11     48.16 o 
  -8   4   2     2414.49     2459.17     74.68 o 
  -7   4   2      180.46      182.33     29.02 o 
  -6   4   2    15538.18    16405.23    138.75 o 
  -5   4   2    11312.41    11867.31    109.71 o 
  -4   4   2     6531.78     7198.43     79.39 o 
  -3   4   2      757.88      707.07     25.08 o 
  -2   4   2      479.35      505.14     18.12 o 
  -1   4   2     1038.33     1019.48     17.68 o 
   0   4   2      213.68      209.83     11.86 o 
   1   4   2     1184.94     1263.11     27.74 o 
   2   4   2    39533.58    44008.81    387.63 o 
   3   4   2       13.87       38.62     16.24 o 
   4   4   2     1604.16     1414.78     55.29 o 
   5   4   2     5285.24     5352.30    112.20 o 
   6   4   2      813.41      806.98     52.95 o 
   7   4   2      138.20      146.69     37.46 o 
   8   4   2     4323.64     4215.30    123.39 o 
   9   4   2      718.72      663.88     60.31 o 
  10   4   2      127.46      129.14     43.15 o 
  11   4   2      539.24      506.05     63.78 o 
  12   4   2     2293.74     2296.00    152.86 o 
  13   4   2      428.69      396.39     96.43 o 
  14   4   2       11.22       47.89     87.16 o 
  15   4   2       22.78        2.60    108.73 o 
 -16   5   2       17.00       26.39    136.61 o 
 -15   5   2     1197.72     1109.42    141.57 o 
 -14   5   2      149.09      195.48     89.65 o 
 -13   5   2       83.09       64.25     72.33 o 
 -12   5   2        2.90        9.15     56.93 o 
 -11   5   2     2558.90     2562.12    145.81 o 
 -10   5   2      830.36      786.34     56.10 o 
  -9   5   2      243.61      230.16     37.40 o 
  -8   5   2     2153.46     2138.36     71.22 o 
  -7   5   2       16.30       10.66     19.25 o 
  -6   5   2     3603.03     3484.87     66.38 o 
  -5   5   2      121.12      113.53     18.58 o 
  -4   5   2     2135.89     2298.09     48.31 o 
  -3   5   2      458.76      447.81     22.51 o 
  -2   5   2      142.83      146.03     13.58 o 
  -1   5   2       25.52       13.96     11.35 o 
   0   5   2       15.65        4.17     10.48 o 
   1   5   2     2992.49     2968.32     49.68 o 
   2   5   2     1089.20     1332.63     38.89 o 
   3   5   2    16502.11    18663.67    213.13 o 
   4   5   2      525.96      609.25     33.99 o 
   5   5   2     8499.07     8950.17    146.38 o 
   6   5   2      770.91      796.62     52.73 o 
   7   5   2        4.38        2.15     32.49 o 
   8   5   2       33.85       19.17     33.61 o 
   9   5   2       45.69       31.28     37.22 o 
  10   5   2      928.91      874.72     72.24 o 
  11   5   2      369.43      387.87     62.19 o 
  12   5   2       57.07       85.11     72.64 o 
  13   5   2        2.67       16.94     76.62 o 
  14   5   2      263.78      273.54    104.21 o 
  15   5   2      279.30      337.59    135.35 o 
 -15   6   2     1465.96     1554.94    158.54 o 
 -14   6   2       15.95       74.53     79.44 o 
 -13   6   2      344.45      321.15     88.32 o 
 -12   6   2     1988.16     1880.82    135.62 o 
 -11   6   2        8.81      -19.85     36.91 o 
 -10   6   2     1305.27     1359.91     69.59 o 
  -9   6   2     1020.64     1031.41     58.58 o 
  -8   6   2      500.87      492.03     35.87 o 
  -7   6   2      441.11      380.82     30.54 o 
  -6   6   2      454.62      393.62     28.93 o 
  -5   6   2      795.44      761.64     33.52 o 
  -4   6   2     6508.55     6919.96     86.66 o 
  -3   6   2       35.83       52.54     14.93 o 
  -2   6   2    21554.29    22859.87    196.31 o 
  -1   6   2      871.66      902.59     26.29 o 
   0   6   2     8659.41     9241.69     96.16 o 
   1   6   2     2635.50     2710.73     33.80 o 
   2   6   2     3227.56     3445.13     52.47 o 
   3   6   2      411.86      345.12     22.42 o 
   4   6   2        6.15        1.19     18.73 o 
   5   6   2       84.38      115.47     24.50 o 
   6   6   2      141.72      160.92     35.84 o 
   7   6   2     3154.00     2876.89    154.60 o 
   8   6   2     1808.87     1729.36     85.09 o 
   9   6   2       49.58       26.39     37.31 o 
  10   6   2      364.59      338.86     55.44 o 
  11   6   2       27.51        1.19     48.08 o 
  12   6   2      598.83      563.71    101.41 o 
  13   6   2      847.99      841.10    122.44 o 
  14   6   2      659.15      783.08    130.19 o 
 -15   7   2       48.17       71.13     98.26 o 
 -14   7   2     1116.87     1217.64    136.45 o 
 -13   7   2       33.83       47.53     74.25 o 
 -12   7   2     2022.74     1986.85    139.70 o 
 -11   7   2     3601.95     3537.35    131.08 o 
 -10   7   2     2993.84     3005.10     98.12 o 
  -9   7   2     4703.94     4823.29    115.30 o 
  -8   7   2      647.47      574.77     38.51 o 
  -7   7   2     2301.29     2407.22     63.96 o 
  -6   7   2     1327.02     1290.14     46.15 o 
  -5   7   2     6484.35     6248.82     90.85 o 
  -4   7   2     2800.99     2839.87     58.62 o 
  -3   7   2    13672.72    14558.02    181.05 o 
  -2   7   2     1501.39     1343.81     37.63 o 
  -1   7   2     4507.28     4646.25     55.56 o 
   0   7   2      873.94      805.40     22.87 o 
   1   7   2     4734.64     4868.70     61.13 o 
   2   7   2      116.58       69.05     16.64 o 
   3   7   2      611.15      566.70     28.04 o 
   4   7   2     2022.42     1776.40     57.09 o 
   5   7   2        0.21        0.55     21.33 o 
   6   7   2       38.91       22.29     25.80 o 
   7   7   2      750.28      651.70     56.66 o 
   8   7   2     1564.14     1463.58     80.74 o 
   9   7   2     3838.64     3678.61    128.47 o 
  10   7   2       85.31      107.18     48.84 o 
  11   7   2      623.66      751.69     77.38 o 
  12   7   2      259.57      240.66     86.10 o 
  13   7   2       11.71       23.13     87.05 o 
  14   7   2     1388.97     1387.79    151.23 o 
 -15   8   2     2394.71     2616.61    197.37 o 
 -14   8   2       93.64       87.14     90.97 o 
 -13   8   2      944.32      976.23    118.90 o 
 -12   8   2     1167.47     1126.91    116.65 o 
 -11   8   2     3504.38     3459.73    130.74 o 
 -10   8   2    11119.43    11283.69    186.56 o 
  -9   8   2       12.75       22.79     26.73 o 
  -8   8   2     2772.86     2975.30     76.92 o 
  -7   8   2      245.88      216.36     28.47 o 
  -6   8   2     5080.95     5016.57    175.85 o 
  -5   8   2      520.43      512.43     31.99 o 
  -4   8   2    22862.91    24558.05    182.79 o 
  -3   8   2     3925.93     3790.75     68.08 o 
  -2   8   2     9889.69    10470.00    106.66 o 
  -1   8   2     3834.49     3854.76     54.51 o 
   0   8   2      130.49      114.19     14.92 o 
   1   8   2     3879.36     3760.43     51.26 o 
   2   8   2     3216.28     3198.10     52.00 o 
   3   8   2    12941.26    12592.24    120.62 o 
   4   8   2      285.57      278.01     25.65 o 
   5   8   2     4623.59     4408.49     96.24 o 
   6   8   2      431.02      378.76     38.16 o 
   7   8   2      415.05      456.32     51.19 o 
   8   8   2     1889.04     1736.41     89.47 o 
   9   8   2     3702.87     3581.95    128.86 o 
  10   8   2     3746.32     3708.71    139.07 o 
  11   8   2       30.90       66.90     56.90 o 
  12   8   2      452.72      495.23    100.53 o 
  13   8   2     1476.16     1732.51    157.71 o 
  14   8   2      341.71      420.87    128.50 o 
 -15   9   2       82.50       64.00    120.22 o 
 -14   9   2     1805.31     1874.59    167.94 o 
 -13   9   2       22.58      -29.59     78.97 o 
 -12   9   2     1151.98     1221.30    122.95 o 
 -11   9   2     2709.35     2658.62    118.10 o 
 -10   9   2     2817.45     2905.12    100.18 o 
  -9   9   2     5718.21     5878.60    113.52 o 
  -8   9   2      833.35      806.20     46.10 o 
  -7   9   2      459.73      497.66     37.72 o 
  -6   9   2      444.25      429.36     34.84 o 
  -5   9   2     6625.64     6617.78    137.22 o 
  -4   9   2     3465.17     3401.85     69.73 o 
  -3   9   2    24430.56    25351.19    184.98 o 
  -2   9   2    17729.16    18702.87    242.82 o 
  -1   9   2     2071.45     1966.21     35.65 o 
   0   9   2     6359.74     6344.54     71.59 o 
   1   9   2       31.30       56.14     15.06 o 
   2   9   2    15700.48    15752.01    121.49 o 
   3   9   2     1862.03     1979.60     50.85 o 
   4   9   2    18424.55    17866.37    183.44 o 
   5   9   2     5768.07     5754.48    113.22 o 
   6   9   2      242.96      201.28     35.62 o 
   7   9   2     2016.41     1901.10     75.35 o 
   8   9   2     3081.40     2944.62    115.12 o 
   9   9   2     5139.30     5143.76    156.19 o 
  10   9   2     1651.47     1771.47    104.42 o 
  11   9   2     6857.87     6986.32    199.42 o 
  12   9   2      200.87      168.59     90.89 o 
  13   9   2      848.28      883.32    130.09 o 
  14   9   2     1397.12     1641.98    177.77 o 
 -14  10   2      218.91      319.90    112.63 o 
 -13  10   2      187.40      239.06    101.32 o 
 -12  10   2      105.05      104.13     81.56 o 
 -11  10   2      970.94      985.09     83.39 o 
 -10  10   2     2536.69     2567.35     85.09 o 
  -9  10   2     1042.34     1056.61     56.53 o 
  -8  10   2     3815.23     4088.91     94.46 o 
  -7  10   2     1017.37      999.15     49.16 o 
  -6  10   2      835.65      781.73     43.16 o 
  -5  10   2       55.98       39.54     22.50 o 
  -4  10   2     3747.01     3706.43     75.57 o 
  -3  10   2     1758.91     1605.80     65.77 o 
  -2  10   2     8755.99     8769.43    296.12 o 
  -1  10   2     6482.78     6629.19     69.56 o 
   0  10   2      361.53      307.40     22.52 o 
   1  10   2    17247.62    17582.02    134.14 o 
   2  10   2      105.32      116.22     22.21 o 
   3  10   2    24942.76    25110.65    234.10 o 
   4  10   2        7.87       23.71     22.55 o 
   5  10   2    17910.43    18342.43    209.63 o 
   6  10   2     5318.86     4701.66    189.75 o 
   7  10   2     4265.46     4276.64    111.88 o 
   8  10   2     8030.73     8121.48    166.58 o 
   9  10   2     4259.95     4335.94    148.42 o 
  10  10   2    11905.66    12075.29    253.14 o 
  11  10   2      330.00      433.92     79.65 o 
  12  10   2     5126.76     5208.11    232.29 o 
  13  10   2      521.68      544.49    125.45 o 
 -14  11   2      859.18      925.78    151.80 o 
 -13  11   2       26.23       52.31    101.35 o 
 -12  11   2       48.37       50.73     87.07 o 
 -11  11   2      513.58      534.31     72.40 o 
 -10  11   2      419.16      478.97     55.22 o 
  -9  11   2     4812.96     4869.06    110.89 o 
  -8  11   2      285.38      314.12     38.06 o 
  -7  11   2      401.60      437.00     38.89 o 
  -6  11   2      629.11      640.38     42.13 o 
  -5  11   2     3146.68     3248.75     77.17 o 
  -4  11   2     2019.46     2062.21     60.55 o 
  -3  11   2    12193.77    12284.30    136.35 o 
  -2  11   2     4428.14     4388.63     79.27 o 
  -1  11   2     1616.31     1492.68     35.68 o 
   0  11   2     9901.08    10035.57    167.57 o 
   1  11   2      587.45      551.52     28.09 o 
   2  11   2    22371.89    22070.19    503.81 o 
   3  11   2      767.86      750.31     38.19 o 
   4  11   2    13615.66    13712.30    324.81 o 
   5  11   2      155.29      201.82     37.10 o 
   6  11   2     2882.66     3161.33     96.69 o 
   7  11   2     1611.56     1585.47     75.56 o 
   8  11   2     4981.57     4749.55    127.15 o 
   9  11   2     8503.11     8571.71    207.34 o 
  10  11   2     1822.28     1831.33    114.85 o 
  11  11   2     5115.76     4773.44    178.47 o 
  12  11   2      354.25      424.03    118.21 o 
  13  11   2     2239.82     2323.46    196.42 o 
 -13  12   2      934.32     1123.53    146.49 o 
 -12  12   2      421.60      397.14    106.11 o 
 -11  12   2      107.63      149.17     54.49 o 
 -10  12   2      187.47      155.48     50.27 o 
  -9  12   2     1368.02     1435.65     68.01 o 
  -8  12   2     3250.23     3163.63     89.46 o 
  -7  12   2      226.88      184.81     33.60 o 
  -6  12   2      918.44     1014.47     51.02 o 
  -5  12   2      974.73      880.72     46.83 o 
  -4  12   2     2259.58     2385.34     67.00 o 
  -3  12   2      200.76      175.14     29.26 o 
  -2  12   2     5880.39     5775.64    129.47 o 
  -1  12   2     2765.89     2745.64     58.63 o 
   0  12   2     1730.21     1630.63     51.45 o 
   1  12   2    10573.08    10480.06    165.65 o 
   2  12   2     3243.90     3145.94     85.25 o 
   3  12   2     9007.37     8934.44    144.73 o 
   4  12   2       65.43       46.08     27.41 o 
   5  12   2     4501.40     4428.94    111.19 o 
   6  12   2     1503.35     1370.79     71.07 o 
   7  12   2     2378.36     2421.36     93.90 o 
   8  12   2     5307.97     5512.10    139.94 o 
   9  12   2       72.16       88.18     59.72 o 
  10  12   2     4136.53     4140.62    163.31 o 
  11  12   2       25.24       26.52     89.66 o 
  12  12   2     1867.62     1705.50    235.27 o 
 -13  13   2      180.97      195.59    125.89 o 
 -12  13   2      184.84      227.80    110.86 o 
 -11  13   2      326.29      423.84     72.90 o 
 -10  13   2       33.52       78.28     53.65 o 
  -9  13   2     1130.27     1041.61     63.80 o 
  -8  13   2     2762.00     2982.27     90.46 o 
  -7  13   2     2396.54     2419.04     78.77 o 
  -6  13   2      159.09      156.25     33.31 o 
  -5  13   2     1203.03     1159.80     54.45 o 
  -4  13   2       18.57       17.50     26.65 o 
  -3  13   2     3675.18     3615.94     81.68 o 
  -2  13   2      120.26      103.81     27.86 o 
  -1  13   2     3935.11     3896.54     82.34 o 
   0  13   2      963.78      929.19     34.45 o 
   1  13   2       61.22       60.08     24.45 o 
   2  13   2     3529.96     3353.96     91.82 o 
   3  13   2     1336.30     1306.67     63.73 o 
   4  13   2      790.19      810.53     56.21 o 
   5  13   2     1126.47     1065.07     65.42 o 
   6  13   2     1806.47     1800.37     83.52 o 
   7  13   2     2257.79     2366.89     97.70 o 
   8  13   2      291.56      320.27     64.04 o 
   9  13   2     1039.50     1034.86     90.54 o 
  10  13   2      126.55       82.14     88.69 o 
  11  13   2     1082.18      931.91    191.56 o 
  12  13   2      174.65      139.00    180.42 o 
 -12  14   2        0.41      -24.75    114.97 o 
 -11  14   2        2.94       37.92     79.42 o 
 -10  14   2        6.72       11.77     67.62 o 
  -9  14   2      207.69      233.71     57.33 o 
  -8  14   2       66.46       61.60     47.07 o 
  -7  14   2     1179.80     1115.13     72.00 o 
  -6  14   2      247.95      310.39     42.85 o 
  -5  14   2     1469.20     1397.26     61.85 o 
  -4  14   2     2651.42     2542.53     76.17 o 
  -3  14   2      662.09      722.05     46.70 o 
  -2  14   2     5483.04     5558.72    101.92 o 
  -1  14   2        4.09      -11.55     27.27 o 
   0  14   2     4079.06     4028.92     70.81 o 
   1  14   2      294.01      321.26     36.55 o 
   2  14   2      768.39      716.13     54.88 o 
   3  14   2     1153.90     1073.28     72.14 o 
   4  14   2       74.46       70.23     40.32 o 
   5  14   2      208.03      262.01     51.68 o 
   6  14   2       32.20        4.06     44.97 o 
   7  14   2      439.23      454.20     68.20 o 
   8  14   2     1022.41     1109.97     91.93 o 
   9  14   2       35.58       14.94     61.61 o 
  10  14   2      148.71       99.18    101.36 o 
  11  14   2      190.62      217.75    166.67 o 
 -11  15   2        0.03        4.39    122.71 o 
 -10  15   2       18.63       92.15     97.58 o 
  -9  15   2        0.07       32.19     68.35 o 
  -8  15   2      253.97      275.10     62.41 o 
  -7  15   2       42.83       47.60     49.48 o 
  -6  15   2      271.93      341.16     65.66 o 
  -5  15   2        0.55      -18.56     45.22 o 
  -4  15   2      379.42      428.37     62.08 o 
  -3  15   2       74.24       56.69     42.59 o 
  -2  15   2      427.18      384.60     55.55 o 
  -1  15   2      515.40      504.02     60.65 o 
   0  15   2      481.35      418.28     43.22 o 
   1  15   2        6.84       13.27     28.44 o 
   2  15   2        1.94       20.56     38.33 o 
   3  15   2      608.13      553.48     61.88 o 
   4  15   2      233.97      199.99     52.70 o 
   5  15   2       76.10       75.28     44.86 o 
   6  15   2        0.33       14.07     48.67 o 
   7  15   2        1.75       27.55     56.35 o 
   8  15   2      139.28      162.62     66.40 o 
   9  15   2       52.35       26.43     69.33 o 
  10  15   2      122.21       78.42    108.16 o 
  11  15   2       26.72       61.40    183.53 o 
 -11  16   2      103.41      198.92    194.83 o 
 -10  16   2      205.34      247.06    140.80 o 
  -9  16   2      104.44      127.41     95.08 o 
  -8  16   2     1400.67     1423.69    112.16 o 
  -7  16   2       47.92       56.36     63.30 o 
  -6  16   2     1362.26     1376.53    101.09 o 
  -5  16   2     1487.69     1563.69    101.05 o 
  -4  16   2     1043.96     1059.01     84.16 o 
  -3  16   2       23.98       -1.63     48.09 o 
  -2  16   2       24.91       -1.35     42.22 o 
  -1  16   2      744.95      666.96     69.33 o 
   0  16   2       75.32       44.91     35.37 o 
   1  16   2      485.25      560.75     51.11 o 
   2  16   2     1550.15     1540.54     90.55 o 
   3  16   2      145.82      137.10     50.32 o 
   4  16   2       51.67       37.33     49.33 o 
   5  16   2       42.39       30.19     52.26 o 
   6  16   2       59.18       59.47     54.35 o 
   7  16   2       53.65       74.17     62.97 o 
   8  16   2       21.87        4.86     64.56 o 
   9  16   2       40.17       -0.76     74.93 o 
  10  16   2       27.34      -36.23    124.53 o 
 -10  17   2      290.20      357.08    156.36 o 
  -9  17   2     1191.34     1182.58    149.49 o 
  -8  17   2      848.04      938.27    127.04 o 
  -7  17   2     5864.16     5874.24    232.66 o 
  -6  17   2      442.38      379.63     86.92 o 
  -5  17   2     1418.27     1315.31    121.58 o 
  -4  17   2      308.05      323.48     71.47 o 
  -3  17   2      203.17      223.92     63.53 o 
  -2  17   2      385.49      395.02     69.31 o 
  -1  17   2     2522.46     2581.08     98.39 o 
   0  17   2      658.61      715.32     60.98 o 
   1  17   2        5.81        3.87     38.49 o 
   2  17   2      628.96      657.34     74.26 o 
   3  17   2        3.63       -0.66     52.52 o 
   4  17   2        1.85      -14.15     53.06 o 
   5  17   2      159.09      153.57     61.62 o 
   6  17   2      997.75      943.91     95.78 o 
   7  17   2      707.41      783.60     97.79 o 
   8  17   2       26.87       32.85     78.67 o 
   9  17   2      272.59      332.57     98.47 o 
  -9  18   2      714.34      893.44    188.45 o 
  -8  18   2     4223.34     4205.66    214.36 o 
  -7  18   2      182.90      225.18    101.04 o 
  -6  18   2     3588.13     3891.97    200.89 o 
  -5  18   2      696.77      731.75    109.46 o 
  -4  18   2     2022.02     2038.84    147.19 o 
  -3  18   2      266.28      366.71     85.32 o 
  -2  18   2     2180.25     2246.97    151.23 o 
  -1  18   2     1956.62     1984.68    179.28 o 
   0  18   2     1122.96     1068.72    112.23 o 
   1  18   2     1322.99     1274.51    123.11 o 
   2  18   2       12.27       19.07     65.25 o 
   3  18   2      709.26      869.81    110.31 o 
   4  18   2       82.09       79.99     75.94 o 
   5  18   2      192.40      242.29     91.92 o 
   6  18   2      307.49      376.15    101.03 o 
   7  18   2     1083.03     1067.62    136.12 o 
   8  18   2      877.84      867.62    142.63 o 
  -8  19   2      238.89      309.76    154.23 o 
  -7  19   2     3120.56     3232.46    201.90 o 
  -6  19   2      104.88      107.96     88.88 o 
  -5  19   2     2490.92     2829.05    181.64 o 
  -4  19   2      337.18      353.93     98.40 o 
  -3  19   2     1257.49     1258.76    131.72 o 
  -2  19   2     1433.54     1575.52    142.20 o 
  -1  19   2      566.12      630.70    102.52 o 
   0  19   2     2533.45     2593.55    170.15 o 
   1  19   2        3.73       23.43     70.22 o 
   2  19   2     1125.80     1089.06    126.78 o 
   3  19   2       15.88       81.01     74.75 o 
   4  19   2     2868.20     2984.66    185.37 o 
   5  19   2        5.22        5.62     84.50 o 
   6  19   2     1039.60     1099.63    142.06 o 
   7  19   2     1669.07     1957.11    186.74 o 
  -6  20   2     1073.15     1226.91    155.24 o 
  -5  20   2        0.66       12.83     97.84 o 
  -4  20   2     2183.81     2274.25    174.55 o 
  -3  20   2     2789.02     2754.00    185.81 o 
  -2  20   2      483.25      501.34    107.73 o 
  -1  20   2     1992.13     2088.91    162.23 o 
   0  20   2       53.33       72.02     82.63 o 
   1  20   2     1635.85     1710.95    155.52 o 
   2  20   2      461.97      495.45    107.88 o 
   3  20   2     5492.52     5919.86    261.03 o 
   4  20   2       79.43       96.53     98.88 o 
   5  20   2     1551.27     1571.96    168.22 o 
  -3  21   2     1865.37     2028.96    188.70 o 
  -2  21   2     1695.68     1790.12    175.85 o 
  -1  21   2        0.76       -8.32    107.89 o 
   0  21   2     1590.50     1640.60    167.22 o 
   1  21   2       48.81       79.80    122.24 o 
   2  21   2     3556.11     3676.59    229.05 o 
   3  21   2       10.83       58.94    214.64 o 
 -16   1   3      704.57      762.80    130.46 o 
 -15   1   3       44.22       31.12     77.93 o 
 -14   1   3      794.61      841.78    109.55 o 
 -13   1   3      385.27      355.01     82.62 o 
 -12   1   3       10.23        6.89     51.86 o 
 -11   1   3        2.53       34.75     48.86 o 
 -10   1   3       43.09       42.11     25.22 o 
  -9   1   3        0.52       -2.74     23.47 o 
  -8   1   3     1084.54     1059.47     40.91 o 
  -7   1   3     4344.24     4258.98     70.39 o 
  -6   1   3      439.98      404.27     23.19 o 
  -5   1   3     1026.81     1095.74     32.26 o 
  -4   1   3     3879.30     3993.92     40.45 o 
  -3   1   3     1706.62     1579.35     24.20 o 
  -2   1   3     1483.00     1687.91     20.09 o 
  -1   1   3      397.49      290.93     10.97 o 
   0   1   3    14985.10    16147.40     87.84 o 
   1   1   3      174.65      149.26     17.63 o 
   2   1   3        3.55        4.66     19.50 o 
   3   1   3     2765.03     2899.78     82.19 o 
   4   1   3      174.48      259.76     36.41 o 
   5   1   3       77.89       17.35     31.43 o 
   6   1   3      364.10      381.82     41.61 o 
   7   1   3    13854.82    14766.51    214.12 o 
   8   1   3      206.35      154.72     41.13 o 
   9   1   3      297.03      304.35     51.47 o 
  10   1   3      103.80       50.55     44.48 o 
  11   1   3       49.42       54.54     38.87 o 
  12   1   3        1.03        0.81     42.69 o 
  13   1   3     1101.43     1067.08    126.92 o 
  14   1   3     1084.74     1212.51    140.92 o 
  15   1   3      439.13      511.13    135.04 o 
 -16   2   3       21.05       33.15    103.70 o 
 -15   2   3     1778.68     2001.84    164.46 o 
 -14   2   3      989.31     1100.68    123.88 o 
 -13   2   3     2226.11     2132.58    149.48 o 
 -12   2   3     1587.14     1499.68    120.82 o 
 -11   2   3      499.56      499.60     75.56 o 
 -10   2   3     1077.83     1162.26     58.57 o 
  -9   2   3     1263.66     1262.43     55.72 o 
  -8   2   3     2787.14     2925.95     73.43 o 
  -7   2   3      358.27      285.21     24.89 o 
  -6   2   3      331.07      255.83     21.90 o 
  -5   2   3    13809.16    14506.84    188.29 o 
  -4   2   3     5867.03     6338.08     47.04 o 
  -3   2   3    10488.85    10818.38     60.40 o 
  -2   2   3    37648.24    37731.38   3439.45 o 
  -1   2   3    50183.00    52160.16    452.96 o 
   0   2   3     4696.60     5172.61     46.12 o 
   1   2   3     1174.91     1147.77     26.11 o 
   2   2   3     5316.40     5512.84    114.97 o 
   3   2   3      218.71      239.99     25.83 o 
   4   2   3     2075.55     1866.23     62.02 o 
   5   2   3      440.93      483.98     40.57 o 
   6   2   3     7358.08     7405.51    142.16 o 
   7   2   3      334.15      460.93     49.41 o 
   8   2   3    17027.69    17192.32    245.73 o 
   9   2   3      883.13      814.99     65.96 o 
  10   2   3     2108.76     1980.50     99.50 o 
  11   2   3       84.23       86.18     50.06 o 
  12   2   3      185.51      227.04     64.30 o 
  13   2   3      218.32      195.94     86.78 o 
  14   2   3     1337.47     1562.08    154.32 o 
  15   2   3     1177.32     1293.69    164.94 o 
 -16   3   3     2517.13     2733.66    201.73 o 
 -15   3   3      228.66      268.74     92.45 o 
 -14   3   3     1454.87     1486.92    139.00 o 
 -13   3   3     2336.08     2396.24    158.13 o 
 -12   3   3      203.99      203.41     69.73 o 
 -11   3   3     7741.89     7629.56    182.60 o 
 -10   3   3     1127.06     1116.53     58.97 o 
  -9   3   3     7185.38     7042.06    137.65 o 
  -8   3   3        7.13       25.42     23.86 o 
  -7   3   3    11094.08    11138.09    154.38 o 
  -6   3   3     8052.23     7516.89     78.28 o 
  -5   3   3     4818.75     4761.02     57.26 o 
  -4   3   3    15560.80    16566.94    108.58 o 
  -3   3   3      887.22      830.30     21.66 o 
  -2   3   3     5744.74     5891.55     45.53 o 
  -1   3   3     8505.21     8756.50     99.72 o 
   0   3   3    23713.38    24201.83    178.74 o 
   1   3   3     3387.86     3210.63     39.26 o 
   2   3   3     7133.04     7400.74     99.27 o 
   3   3   3    25882.08    27802.97    226.04 o 
   4   3   3      597.65      543.15     38.40 o 
   5   3   3     2892.84     2630.97     91.51 o 
   6   3   3        5.31        5.66     28.78 o 
   7   3   3    15541.43    16246.04    228.96 o 
   8   3   3     1960.01     1794.93     84.83 o 
   9   3   3     2586.39     2762.01    109.49 o 
  10   3   3     1049.06      998.85     77.24 o 
  11   3   3      417.98      391.50     61.65 o 
  12   3   3        1.25       -1.93     52.37 o 
  13   3   3     1605.51     1734.72    149.57 o 
  14   3   3     2447.96     2628.44    186.03 o 
  15   3   3      664.33      633.30    145.21 o 
 -16   4   3      869.32     1032.59    150.79 o 
 -15   4   3     4017.33     4259.30    226.44 o 
 -14   4   3     1595.26     1650.55    145.24 o 
 -13   4   3      760.72      704.23     98.53 o 
 -12   4   3     7733.46     7767.44    252.68 o 
 -11   4   3      425.85      410.66     53.04 o 
 -10   4   3     7457.63     7642.83    139.62 o 
  -9   4   3     1784.68     1837.13     68.47 o 
  -8   4   3    23326.17    24109.31    222.16 o 
  -7   4   3     3985.65     3793.35     68.68 o 
  -6   4   3     3415.86     3219.55     59.80 o 
  -5   4   3    19819.45    19969.89    143.15 o 
  -4   4   3     2703.57     2802.78     48.96 o 
  -3   4   3    21399.71    21428.11    117.99 o 
  -2   4   3     7119.64     7299.88     48.27 o 
  -1   4   3    19420.40    20107.56    175.69 o 
   0   4   3     5279.84     5349.59     91.98 o 
   1   4   3    12580.10    13157.17    101.16 o 
   2   4   3     3288.82     3060.22     56.73 o 
   3   4   3    15019.58    15891.08    145.61 o 
   4   4   3     7692.55     7297.91    123.73 o 
   5   4   3     5171.77     5423.92    116.66 o 
   6   4   3     2833.69     2703.90     89.43 o 
   7   4   3       88.77       59.41     35.24 o 
   8   4   3     1925.93     1854.73     87.52 o 
   9   4   3      559.44      492.31     58.08 o 
  10   4   3     2537.05     2508.20    117.57 o 
  11   4   3        4.27       24.91     49.68 o 
  12   4   3     1173.80     1167.43     96.84 o 
  13   4   3      792.30      827.43    116.72 o 
  14   4   3      345.16      319.80    103.02 o 
 -16   5   3     2350.15     2531.38    207.28 o 
 -15   5   3     2057.99     2093.45    171.92 o 
 -14   5   3      496.83      433.33     99.55 o 
 -13   5   3     2986.11     2736.44    208.99 o 
 -12   5   3       43.47       40.86     61.35 o 
 -11   5   3    10717.87    10755.15    217.43 o 
 -10   5   3      178.41      190.24     37.30 o 
  -9   5   3    24227.19    25383.06    253.38 o 
  -8   5   3     3542.93     3367.53     71.92 o 
  -7   5   3    12926.91    12941.00    132.59 o 
  -6   5   3    15928.55    16756.91    143.65 o 
  -5   5   3    12491.21    12936.11    119.34 o 
  -4   5   3    41758.73    43777.59    224.61 o 
  -3   5   3     4727.69     4826.56     64.64 o 
  -2   5   3    24836.29    26164.04    148.37 o 
  -1   5   3      234.38      188.82     13.72 o 
   0   5   3    26897.83    28334.54    241.08 o 
   1   5   3     4540.07     4685.19     49.70 o 
   2   5   3    19131.20    20428.08    157.57 o 
   3   5   3     2935.46     2681.96     60.43 o 
   4   5   3     9758.76    10004.50    127.35 o 
   5   5   3     4970.06     4803.95    111.39 o 
   6   5   3        5.70       27.88     28.75 o 
   7   5   3      582.22      553.47     51.84 o 
   8   5   3       77.21      119.37     40.01 o 
   9   5   3     6931.03     6932.34    170.78 o 
  10   5   3      119.65       73.74     43.72 o 
  11   5   3     2774.10     2743.08    125.20 o 
  12   5   3      760.84      860.32     89.01 o 
  13   5   3      177.07      256.74     92.38 o 
  14   5   3      403.45      337.80    110.03 o 
 -16   6   3     2978.20     3034.21    229.92 o 
 -15   6   3     2809.06     2787.31    194.81 o 
 -14   6   3     1860.28     1824.09    151.68 o 
 -13   6   3      298.28      311.22     85.08 o 
 -12   6   3     2814.76     2569.60    117.12 o 
 -11   6   3      655.10      625.02     63.04 o 
 -10   6   3    17692.82    18564.33    226.79 o 
  -9   6   3     3175.08     3041.35     89.63 o 
  -8   6   3    18380.11    19017.55    175.51 o 
  -7   6   3     4608.09     4400.06     80.38 o 
  -6   6   3     5769.33     5682.40     87.02 o 
  -5   6   3    12132.30    12307.63    121.65 o 
  -4   6   3    11706.09    12164.53    115.18 o 
  -3   6   3    17079.96    16889.82    130.67 o 
  -2   6   3      216.14      223.19     15.41 o 
  -1   6   3    23209.91    24105.52    149.11 o 
   0   6   3       13.72       59.88     12.84 o 
   1   6   3    13440.00    14047.50    104.74 o 
   2   6   3     8328.98     8543.42     93.49 o 
   3   6   3    17359.88    17579.15    275.80 o 
   4   6   3     8573.23     8346.26    118.02 o 
   5   6   3     6263.34     6637.33    216.95 o 
   6   6   3      657.24      584.72     48.79 o 
   7   6   3     1979.35     1960.38     84.71 o 
   8   6   3      228.64      210.31     45.76 o 
   9   6   3       10.55       28.73     39.98 o 
  10   6   3     2169.09     2064.29    146.01 o 
  11   6   3      296.59      330.21     62.72 o 
  12   6   3       99.24       88.05     65.47 o 
  13   6   3     1179.14     1358.11    141.27 o 
  14   6   3       25.62       54.24    101.68 o 
 -15   7   3     1061.02     1080.60    142.99 o 
 -14   7   3     1918.24     2220.76    284.80 o 
 -13   7   3     1091.75     1041.28    118.74 o 
 -12   7   3      323.85      357.01     61.25 o 
 -11   7   3     7867.41     8062.09    193.54 o 
 -10   7   3      323.37      314.91     45.31 o 
  -9   7   3    10323.67    10683.23    213.26 o 
  -8   7   3     5200.39     5070.23     93.85 o 
  -7   7   3     2255.02     2194.87     60.95 o 
  -6   7   3     7137.54     7407.48    103.08 o 
  -5   7   3     3136.84     2929.25     62.80 o 
  -4   7   3    23220.34    24409.70    174.99 o 
  -3   7   3     2565.01     2602.16     64.45 o 
  -2   7   3    11286.63    11654.47    112.97 o 
  -1   7   3     3368.28     3395.77     59.92 o 
   0   7   3      624.96      533.00     24.59 o 
   1   7   3     2776.20     2723.18     41.04 o 
   2   7   3     2389.14     2116.71     55.46 o 
   3   7   3     2971.92     2800.01     66.72 o 
   4   7   3     3964.86     3965.77     84.84 o 
   5   7   3    10511.12    10081.66    276.04 o 
   6   7   3     3879.55     3960.16    112.28 o 
   7   7   3      732.37      715.07     59.62 o 
   8   7   3        2.78       16.84     36.02 o 
   9   7   3     3157.11     3138.46    122.24 o 
  10   7   3      561.72      598.44     69.08 o 
  11   7   3     1367.58     1320.66     97.45 o 
  12   7   3     1214.89     1117.49    127.03 o 
  13   7   3      163.74      191.24     98.45 o 
  14   7   3       50.64       72.68    111.28 o 
 -15   8   3     1100.37      984.63    144.16 o 
 -14   8   3      423.92      506.14    108.02 o 
 -13   8   3      561.50      605.08    128.69 o 
 -12   8   3      402.18      434.42     65.10 o 
 -11   8   3       72.34       96.51     46.20 o 
 -10   8   3     5424.83     5522.64    131.48 o 
  -9   8   3      210.17      242.16     34.64 o 
  -8   8   3     1370.89     1358.20     53.69 o 
  -7   8   3     1199.41     1147.15     48.03 o 
  -6   8   3       39.93       26.92     20.82 o 
  -5   8   3     2808.94     2716.95     63.43 o 
  -4   8   3        4.60        5.45     17.77 o 
  -3   8   3    16954.32    17669.18    153.29 o 
  -2   8   3     3894.78     3907.13     60.76 o 
  -1   8   3     6897.17     7209.93     94.04 o 
   0   8   3     9397.90     9785.42    111.84 o 
   1   8   3       19.12       96.36     34.19 o 
   2   8   3     9742.36     9737.75    109.55 o 
   3   8   3     2197.47     2010.05     60.46 o 
   4   8   3     4861.97     4961.00     97.71 o 
   5   8   3     1217.59     1221.33     54.91 o 
   6   8   3     6321.06     6173.83    120.77 o 
   7   8   3     4388.39     4444.38    130.52 o 
   8   8   3     1421.79     1542.87     87.31 o 
   9   8   3        2.64       13.80     44.03 o 
  10   8   3     1318.33     1345.22    131.38 o 
  11   8   3       56.92       48.42     59.76 o 
  12   8   3      224.92      176.80     88.99 o 
  13   8   3     1087.72      972.43    134.34 o 
  14   8   3        2.87       60.98    121.44 o 
 -15   9   3        0.58       22.20    111.21 o 
 -14   9   3     1898.40     2099.46    173.15 o 
 -13   9   3      280.05      305.64     94.30 o 
 -12   9   3      125.92      122.74     54.68 o 
 -11   9   3      314.71      409.71     61.17 o 
 -10   9   3      845.87      847.07     60.02 o 
  -9   9   3      272.77      299.11     37.02 o 
  -8   9   3     1358.42     1369.23     56.19 o 
  -7   9   3        1.52       19.89     24.20 o 
  -6   9   3     4492.63     4134.04    169.89 o 
  -5   9   3      624.34      702.01     37.59 o 
  -4   9   3      455.20      462.17     31.07 o 
  -3   9   3      490.90      460.75     29.90 o 
  -2   9   3      178.92      191.42     19.47 o 
  -1   9   3       14.93       11.13     18.66 o 
   0   9   3       48.47       58.39     20.08 o 
   1   9   3     3760.48     3546.72     66.54 o 
   2   9   3      974.97      988.99     39.53 o 
   3   9   3     2298.74     2287.56    125.46 o 
   4   9   3      105.48      134.82     29.11 o 
   5   9   3      749.94      766.41     48.07 o 
   6   9   3      395.22      401.17     41.83 o 
   7   9   3     3464.99     3217.32    114.16 o 
   8   9   3     1501.74     1462.94     86.81 o 
   9   9   3      113.22      110.79     47.20 o 
  10   9   3      344.65      410.77     69.60 o 
  11   9   3       17.37       -6.22     60.47 o 
  12   9   3        0.66      -32.16     81.89 o 
  13   9   3      101.50       81.80    101.09 o 
 -14  10   3        1.28       -3.48    107.34 o 
 -13  10   3      117.64      104.76     89.06 o 
 -12  10   3       17.84       21.58     54.87 o 
 -11  10   3      377.68      390.87     63.72 o 
 -10  10   3       54.80       43.66     38.10 o 
  -9  10   3     1616.79     1544.62     64.25 o 
  -8  10   3       44.14       33.59     27.95 o 
  -7  10   3       72.27       82.71     26.32 o 
  -6  10   3      414.17      397.20     33.86 o 
  -5  10   3      895.91      805.01     41.26 o 
  -4  10   3     4984.39     4589.33    249.07 o 
  -3  10   3     1106.37     1148.67     43.66 o 
  -2  10   3      499.71      474.13     26.63 o 
  -1  10   3     1101.74     1125.63     41.17 o 
   0  10   3      827.67      845.68     41.20 o 
   1  10   3      639.51      685.60     35.11 o 
   2  10   3     1729.17     1528.36     77.67 o 
   3  10   3     1349.92     1313.06     55.68 o 
   4  10   3       20.47       27.15     26.76 o 
   5  10   3       23.91       25.41     27.11 o 
   6  10   3       67.11       97.82     32.37 o 
   7  10   3      151.58      234.13     41.10 o 
   8  10   3      416.56      404.47     58.32 o 
   9  10   3      345.77      355.41     61.50 o 
  10  10   3      372.46      292.24     67.30 o 
  11  10   3     1236.64     1263.66    107.47 o 
  12  10   3      171.58      262.39    102.66 o 
  13  10   3       74.27      136.24    125.33 o 
 -14  11   3       12.93       12.12    106.90 o 
 -13  11   3       92.39      125.20     99.14 o 
 -12  11   3     1613.63     1754.50    111.64 o 
 -11  11   3       49.32       42.94     50.22 o 
 -10  11   3      379.50      372.12     50.84 o 
  -9  11   3       20.33       33.58     33.29 o 
  -8  11   3     2999.31     2999.95     84.05 o 
  -7  11   3       99.19       93.62     29.26 o 
  -6  11   3     1107.69     1097.60     51.13 o 
  -5  11   3      800.65      772.82     43.09 o 
  -4  11   3        2.81       -3.01     22.62 o 
  -3  11   3      747.44      679.32     37.63 o 
  -2  11   3      361.66      346.65     29.74 o 
  -1  11   3      525.66      508.94     32.51 o 
   0  11   3      688.50      659.19     33.71 o 
   1  11   3     1415.99     1388.57     48.53 o 
   2  11   3      349.93      392.75     33.01 o 
   3  11   3      114.48       93.64     29.05 o 
   4  11   3     1962.14     1876.79     71.13 o 
   5  11   3     4294.16     4256.56    106.60 o 
   6  11   3       72.08       63.41     35.16 o 
   7  11   3      201.16      229.36     44.70 o 
   8  11   3     1410.41     1387.54     91.52 o 
   9  11   3     1712.86     1674.27    104.13 o 
  10  11   3       19.96       49.11     64.99 o 
  11  11   3     2820.93     2871.07    151.72 o 
  12  11   3     1508.17     1704.69    233.63 o 
 -13  12   3       17.23      -11.23     99.30 o 
 -12  12   3     1766.03     1903.16    119.46 o 
 -11  12   3     1670.23     1862.77     97.44 o 
 -10  12   3       17.40       24.69     44.04 o 
  -9  12   3      460.56      426.84     50.42 o 
  -8  12   3        7.06        5.33     30.90 o 
  -7  12   3       11.56       18.56     28.21 o 
  -6  12   3      981.04      912.20     49.37 o 
  -5  12   3        1.29       18.31     24.91 o 
  -4  12   3      380.81      352.78     34.93 o 
  -3  12   3     2910.46     2846.62     70.78 o 
  -2  12   3     2840.31     2804.73     68.79 o 
  -1  12   3     1660.07     1614.01     52.91 o 
   0  12   3      564.50      569.63     35.52 o 
   1  12   3     6892.35     6734.61    105.13 o 
   2  12   3      897.47      864.32     44.71 o 
   3  12   3      492.14      553.25     45.59 o 
   4  12   3     4461.15     4469.07    108.85 o 
   5  12   3       10.34       19.05     32.44 o 
   6  12   3     4940.54     4865.32    123.27 o 
   7  12   3     1232.63     1205.52     74.10 o 
   8  12   3     2909.46     2951.78    110.21 o 
   9  12   3        0.07       17.78     68.65 o 
  10  12   3     2945.94     2880.81    181.34 o 
  11  12   3     2863.77     2970.50    199.60 o 
  12  12   3     1005.08     1209.42    222.50 o 
 -13  13   3     3747.74     3896.27    229.79 o 
 -12  13   3      439.74      539.64     93.62 o 
 -11  13   3     1147.21     1108.87     99.57 o 
 -10  13   3      242.58      221.95     54.20 o 
  -9  13   3      813.43      823.87     58.75 o 
  -8  13   3     1522.19     1452.51     67.13 o 
  -7  13   3     3183.29     3292.40     91.27 o 
  -6  13   3     1998.18     1937.74     68.98 o 
  -5  13   3      222.65      250.58     34.26 o 
  -4  13   3      387.43      432.77     38.34 o 
  -3  13   3      146.96      168.78     31.53 o 
  -2  13   3     7060.56     7020.18    110.34 o 
  -1  13   3      777.40      708.66     42.81 o 
   0  13   3     8031.47     7922.77    102.32 o 
   1  13   3      579.18      543.36     39.65 o 
   2  13   3       52.15       59.16     32.52 o 
   3  13   3     1714.30     1605.70     84.65 o 
   4  13   3       50.90       53.61     37.28 o 
   5  13   3     7763.65     7872.31    186.42 o 
   6  13   3      274.08      271.18     54.59 o 
   7  13   3     8337.72     8492.43    206.55 o 
   8  13   3        9.94       11.26     52.42 o 
   9  13   3      744.42      761.08    109.36 o 
  10  13   3      771.94      848.37    123.88 o 
  11  13   3     2848.28     3047.98    212.08 o 
 -12  14   3     4341.79     4197.21    315.49 o 
 -11  14   3       13.33       14.38    107.15 o 
 -10  14   3      286.82      355.24     82.17 o 
  -9  14   3      271.39      299.22     53.27 o 
  -8  14   3     2817.49     2868.41     94.09 o 
  -7  14   3     2528.91     2503.49     84.75 o 
  -6  14   3     4160.83     4318.41    102.22 o 
  -5  14   3     1729.64     1736.80     67.13 o 
  -4  14   3      152.27      141.36     35.50 o 
  -3  14   3     2788.64     2813.06     89.72 o 
  -2  14   3       23.88       21.77     32.10 o 
  -1  14   3    10564.74    10597.53    186.35 o 
   0  14   3      142.87      184.62     32.29 o 
   1  14   3     5901.30     5775.69    127.52 o 
   2  14   3      583.18      494.00     55.58 o 
   3  14   3      126.72      147.98     42.36 o 
   4  14   3     2261.72     2311.52    106.53 o 
   5  14   3     1686.47     1690.94     95.37 o 
   6  14   3     6711.87     6542.66    181.78 o 
   7  14   3     1731.85     1712.10    106.21 o 
   8  14   3     1809.97     1864.82    114.20 o 
   9  14   3       30.16       25.55     84.35 o 
  10  14   3      402.07      443.45    118.59 o 
  11  14   3      671.00      634.26    206.62 o 
 -12  15   3       43.94       34.22    193.19 o 
 -11  15   3     2313.63     2428.51    254.26 o 
 -10  15   3       69.44       65.89     89.51 o 
  -9  15   3     1999.27     1995.03    119.90 o 
  -8  15   3     1369.00     1439.75    100.00 o 
  -7  15   3     9292.62     9720.61    220.38 o 
  -6  15   3     3406.47     3594.97    136.47 o 
  -5  15   3     2997.13     3011.10    123.69 o 
  -4  15   3     1975.45     2117.75    105.29 o 
  -3  15   3      779.59      741.12     68.31 o 
  -2  15   3     8964.09     9171.58    200.53 o 
  -1  15   3      240.72      288.71     53.97 o 
   0  15   3    12943.66    13310.40    199.99 o 
   1  15   3      232.93      254.92     39.75 o 
   2  15   3     1857.21     1757.34     93.42 o 
   3  15   3      760.62      763.91     68.67 o 
   4  15   3      526.53      518.14     64.63 o 
   5  15   3     1861.31     2071.04    109.14 o 
   6  15   3     2243.75     2367.02    119.41 o 
   7  15   3     5024.97     4959.03    172.22 o 
   8  15   3      139.83      176.83     68.94 o 
   9  15   3      146.72      134.61    102.61 o 
  10  15   3     1413.79     1573.19    173.79 o 
 -10  16   3     1599.36     1577.95    155.72 o 
  -9  16   3      110.07      120.28     80.74 o 
  -8  16   3     4336.92     4449.12    164.46 o 
  -7  16   3     5815.70     5949.41    182.35 o 
  -6  16   3     5283.51     5713.90    175.50 o 
  -5  16   3     4959.73     4910.24    160.13 o 
  -4  16   3      348.99      281.42     61.70 o 
  -3  16   3     1196.27     1248.72     87.88 o 
  -2  16   3      583.62      619.77     71.04 o 
  -1  16   3    11546.92    11824.79    234.53 o 
   0  16   3      135.33      128.43     40.07 o 
   1  16   3     3067.07     3121.33    104.02 o 
   2  16   3     1551.26     1573.01     93.68 o 
   3  16   3      398.24      384.35     58.83 o 
   4  16   3      597.25      610.31     71.53 o 
   5  16   3      533.03      569.06     73.16 o 
   6  16   3     1152.26     1218.21     97.32 o 
   7  16   3     1971.27     2103.08    125.42 o 
   8  16   3      261.67      215.44     79.72 o 
   9  16   3      340.74      392.66     93.63 o 
 -10  17   3        9.11       16.04    142.44 o 
  -9  17   3     1668.73     1757.08    210.22 o 
  -8  17   3     1678.86     1778.83    147.63 o 
  -7  17   3     2224.16     2308.27    133.95 o 
  -6  17   3     3658.34     3700.60    154.80 o 
  -5  17   3     2383.86     2646.19    131.67 o 
  -4  17   3      602.11      562.79     78.55 o 
  -3  17   3      135.49      110.70     57.57 o 
  -2  17   3     2552.55     2752.06    127.15 o 
  -1  17   3        1.68       31.50     39.99 o 
   0  17   3     4218.57     4063.73    121.47 o 
   1  17   3     1104.21     1155.44     73.70 o 
   2  17   3      826.86      863.06     81.61 o 
   3  17   3     1018.40     1094.81     90.08 o 
   4  17   3      182.24      202.83     64.70 o 
   5  17   3     1794.03     1943.67    117.63 o 
   6  17   3      812.02      855.60     93.31 o 
   7  17   3      204.83      235.60     81.00 o 
   8  17   3       32.47       23.69     78.44 o 
   9  17   3      102.03       77.44    189.59 o 
  -9  18   3      305.09      342.51    164.38 o 
  -8  18   3      405.56      451.30    117.32 o 
  -7  18   3      856.69      932.59    124.13 o 
  -6  18   3      696.28      836.24    115.79 o 
  -5  18   3      193.80      229.36     86.42 o 
  -4  18   3       13.81       24.74     67.92 o 
  -3  18   3     1459.25     1649.17    116.20 o 
  -2  18   3      563.66      580.14     81.18 o 
  -1  18   3     2295.76     2252.54    101.23 o 
   0  18   3     1325.80     1392.03     86.74 o 
   1  18   3      338.81      367.26     71.50 o 
   2  18   3       58.02       95.06     57.94 o 
   3  18   3        5.58       -5.14     56.52 o 
   4  18   3     1822.06     1800.64    119.05 o 
   5  18   3      144.63      203.75     76.66 o 
   6  18   3      961.74     1125.85    112.94 o 
   7  18   3       44.55       33.03     79.00 o 
  -8  19   3      937.16     1001.04    147.52 o 
  -7  19   3      158.82      129.38    104.76 o 
  -6  19   3        1.70       20.42     90.82 o 
  -5  19   3      457.41      606.32    112.69 o 
  -4  19   3       11.26       35.69     84.48 o 
  -3  19   3      512.43      433.05    132.62 o 
  -2  19   3      534.98      651.67    109.97 o 
  -1  19   3     2399.73     2423.86    168.15 o 
   0  19   3        0.18       11.81     78.35 o 
   1  19   3      123.58      166.47     81.03 o 
   2  19   3        8.76       25.37     71.77 o 
   3  19   3        0.43      -19.50     83.01 o 
   4  19   3      795.44      865.98    127.22 o 
   5  19   3     2994.82     3148.74    199.34 o 
   6  19   3      112.64      115.62    104.28 o 
  -6  20   3       16.69       15.71    109.42 o 
  -5  20   3      694.83      674.18    130.56 o 
  -4  20   3       13.82        1.35     93.67 o 
  -3  20   3      106.62      109.37     95.67 o 
  -2  20   3     2058.91     1942.62    162.77 o 
  -1  20   3       11.43        7.61     83.96 o 
   0  20   3      359.86      344.03    104.52 o 
   1  20   3       24.97      -17.06     87.64 o 
   2  20   3      196.31      110.62     91.93 o 
   3  20   3      913.08      894.02    138.12 o 
   4  20   3      916.03      970.73    150.12 o 
   5  20   3      393.20      407.02    226.27 o 
  -3  21   3      261.30      259.69    132.42 o 
  -2  21   3        1.10        0.99    115.20 o 
  -1  21   3     1295.49     1271.01    159.94 o 
   0  21   3        4.48      -19.87    116.22 o 
   1  21   3       44.47       33.55    123.67 o 
   2  21   3     1356.57     1086.79    262.45 o 
 -16   0   4      947.00     1023.76    205.47 o 
 -15   0   4       71.37       43.88    119.52 o 
 -14   0   4    11134.13    11716.69    474.63 o 
 -13   0   4     1299.45     1341.55    168.47 o 
 -12   0   4     2660.55     2760.37    212.68 o 
 -11   0   4       27.93       24.89     68.27 o 
 -10   0   4     3132.37     2817.07    167.00 o 
  -9   0   4       59.92       47.85     27.48 o 
  -8   0   4     4522.79     4265.00     84.94 o 
  -7   0   4     4516.92     4251.89     58.16 o 
  -6   0   4     1482.66     1286.94     64.97 o 
  -5   0   4     5767.52     5752.30    121.19 o 
  -4   0   4      668.28      726.12     41.45 o 
  -3   0   4     6916.74     7841.59    153.15 o 
  -2   0   4    19851.01    21913.43    531.86 o 
  -1   0   4   109370.45   108765.43    834.33 o 
   0   0   4      986.38      925.69     49.28 o 
   1   0   4     3312.16     3293.13     97.09 o 
   2   0   4     3512.88     3183.43    109.53 o 
   3   0   4      639.26      607.90     60.91 o 
   4   0   4     2505.09     2295.56    120.83 o 
   5   0   4     5827.49     7197.11    234.45 o 
   6   0   4    18512.25    18886.78    412.91 o 
   7   0   4       75.79       83.34     67.78 o 
   8   0   4    12947.87    13273.37    394.41 o 
   9   0   4     6424.10     6642.24    198.73 o 
  10   0   4      461.58      502.69     72.17 o 
  11   0   4     7304.36     7398.45    233.84 o 
  12   0   4     2902.64     3125.02    166.43 o 
  13   0   4     8151.89     8291.11    415.20 o 
  14   0   4      485.47      487.73    161.43 o 
 -16   1   4      378.04      362.22    121.56 o 
 -15   1   4     2127.70     2076.70    166.53 o 
 -14   1   4      206.89      307.10     88.96 o 
 -13   1   4     9933.62     9953.05    297.63 o 
 -12   1   4      109.07       78.23     52.56 o 
 -11   1   4     2805.80     2846.87    111.92 o 
 -10   1   4      571.78      606.82     55.21 o 
  -9   1   4       59.88       69.98     21.93 o 
  -8   1   4     4008.00     3787.21     68.71 o 
  -7   1   4     4920.53     4839.17     57.58 o 
  -6   1   4    16816.10    17273.45    127.69 o 
  -5   1   4     5828.95     6402.31     68.54 o 
  -4   1   4      285.33      258.21     13.32 o 
  -3   1   4     7369.12     7476.76     52.10 o 
  -2   1   4      291.97      294.88     12.48 o 
  -1   1   4     7707.42     7694.51     68.45 o 
   0   1   4     2083.98     1965.78     30.12 o 
   1   1   4    16140.03    16862.14    185.40 o 
   2   1   4     1955.02     2037.75     76.62 o 
   3   1   4    21469.01    23436.65    248.71 o 
   4   1   4     2633.63     2981.44     98.05 o 
   5   1   4     9089.62     8608.01    178.63 o 
   6   1   4      300.14      288.65     39.46 o 
   7   1   4    21989.97    22014.58    555.42 o 
   8   1   4       52.31       69.88     39.09 o 
   9   1   4     1657.39     1810.45     92.65 o 
  10   1   4     9029.57     9338.80    207.42 o 
  11   1   4      303.53      315.73     52.51 o 
  12   1   4     6068.40     5886.12    185.91 o 
  13   1   4     3139.82     3602.39    204.49 o 
  14   1   4     3818.59     4064.38    225.34 o 
 -16   2   4      721.08      724.96    131.02 o 
 -15   2   4      229.10      261.70     97.05 o 
 -14   2   4     3161.30     3179.08    185.68 o 
 -13   2   4      314.78      303.45     80.77 o 
 -12   2   4     4904.03     4849.73    200.04 o 
 -11   2   4      435.17      476.43     55.27 o 
 -10   2   4       78.26       47.03     31.81 o 
  -9   2   4     5083.21     5140.39     89.39 o 
  -8   2   4       11.80       20.50     17.32 o 
  -7   2   4     9047.77     8721.69    117.80 o 
  -6   2   4     4708.93     4806.05     65.42 o 
  -5   2   4     8330.23     8459.53     58.33 o 
  -4   2   4      178.52      151.93     10.54 o 
  -3   2   4     9346.82     9638.22     59.33 o 
  -2   2   4     1763.54     1724.54     25.19 o 
  -1   2   4    33107.57    34963.34    183.33 o 
   0   2   4      306.11      311.57     15.39 o 
   1   2   4     4729.61     4867.20     64.08 o 
   2   2   4    12065.30    12158.36    132.70 o 
   3   2   4     5892.68     6521.96    106.68 o 
   4   2   4     4840.65     4961.58    102.01 o 
   5   2   4      313.78      308.34     36.99 o 
   6   2   4    19735.66    20684.41    300.29 o 
   7   2   4       18.96       57.11     36.08 o 
   8   2   4     6420.68     6316.70    153.98 o 
   9   2   4     2783.81     2860.84    112.86 o 
  10   2   4      183.14      173.07     47.06 o 
  11   2   4     4975.24     5023.05    163.69 o 
  12   2   4     1148.60     1293.40     98.03 o 
  13   2   4     2133.46     2224.41    166.94 o 
  14   2   4       37.44       50.07     91.78 o 
 -16   3   4      240.28      271.29    114.21 o 
 -15   3   4      300.04      310.48     99.45 o 
 -14   3   4     1269.99     1397.81    134.21 o 
 -13   3   4     1483.28     1415.06    126.57 o 
 -12   3   4     2477.83     2368.70    109.97 o 
 -11   3   4     2653.89     2533.29    106.39 o 
 -10   3   4      620.98      539.39     53.56 o 
  -9   3   4      746.66      697.85     44.48 o 
  -8   3   4     5484.72     5193.62    195.41 o 
  -7   3   4        7.99       20.84     17.42 o 
  -6   3   4     1366.08     1176.51     31.01 o 
  -5   3   4     6155.50     6445.45     58.40 o 
  -4   3   4    15455.93    16552.62    139.40 o 
  -3   3   4      237.72      236.18     14.35 o 
  -2   3   4    22408.65    23993.15    171.70 o 
  -1   3   4    23054.32    25245.35    170.44 o 
   0   3   4    22073.51    23591.51    148.75 o 
   1   3   4       58.93       97.24     14.74 o 
   2   3   4     3472.72     3461.77     71.40 o 
   3   3   4      135.38      222.42     27.45 o 
   4   3   4     5611.43     5908.33    112.99 o 
   5   3   4     6231.58     5798.08    121.18 o 
   6   3   4       26.71       35.02     33.31 o 
   7   3   4     5479.86     5588.49    137.43 o 
   8   3   4     2316.27     2254.02     97.04 o 
   9   3   4     1833.39     1853.58     94.67 o 
  10   3   4       36.54       37.09     43.94 o 
  11   3   4     1515.29     1635.15    102.25 o 
  12   3   4     1700.38     1851.64    114.45 o 
  13   3   4      255.67      186.10     90.41 o 
  14   3   4       33.70       26.60     88.44 o 
 -16   4   4        2.29       39.33     97.42 o 
 -15   4   4      576.77      642.29    129.91 o 
 -14   4   4       19.66       29.69     68.39 o 
 -13   4   4     1510.23     1566.67    185.17 o 
 -12   4   4      259.44      209.98     46.77 o 
 -11   4   4      272.00      296.95     49.53 o 
 -10   4   4       28.91       12.73     32.06 o 
  -9   4   4     2358.96     2349.13     74.40 o 
  -8   4   4     1623.08     1518.55     57.00 o 
  -7   4   4     2050.37     1982.07     49.15 o 
  -6   4   4       22.52       18.44     13.66 o 
  -5   4   4      481.90      522.55     25.61 o 
  -4   4   4        0.53        4.91     11.20 o 
  -3   4   4    12091.31    12935.15     89.72 o 
  -2   4   4     3600.54     3930.81     35.24 o 
  -1   4   4     2203.74     2382.32     39.80 o 
   0   4   4      994.60     1079.29     42.43 o 
   1   4   4     4452.87     4821.36     52.03 o 
   2   4   4     1254.72     1423.74     42.21 o 
   3   4   4     3346.74     3272.23     97.16 o 
   4   4   4     1495.45     1327.51     57.89 o 
   5   4   4     3126.94     3333.96     95.18 o 
   6   4   4     6031.43     6184.10    180.63 o 
   7   4   4     1476.55     1376.30     74.23 o 
   8   4   4      847.93      778.04     65.16 o 
   9   4   4       52.78       72.75     41.73 o 
  10   4   4      388.67      374.87     58.31 o 
  11   4   4     2299.74     2102.19    114.01 o 
  12   4   4      141.50      157.96     65.87 o 
  13   4   4       24.06       17.73     81.30 o 
  14   4   4      112.90      128.88     99.97 o 
 -16   5   4       70.60      115.59    112.43 o 
 -15   5   4      438.28      479.11    110.44 o 
 -14   5   4      448.34      480.12     99.93 o 
 -13   5   4       45.09       45.90     67.09 o 
 -12   5   4       64.37       60.12     43.47 o 
 -11   5   4      313.85      317.48     48.81 o 
 -10   5   4      180.26      181.93     42.17 o 
  -9   5   4     2209.47     2196.53     74.02 o 
  -8   5   4      274.09      277.37     28.27 o 
  -7   5   4        5.62        7.91     18.22 o 
  -6   5   4      443.94      418.53     27.02 o 
  -5   5   4     1429.35     1350.49     39.78 o 
  -4   5   4      865.06      886.61     31.69 o 
  -3   5   4       90.24      110.87     13.23 o 
  -2   5   4     2126.51     2077.71     27.95 o 
  -1   5   4     1122.55     1325.15     48.52 o 
   0   5   4     1670.75     1922.61     58.82 o 
   1   5   4     4078.58     4110.04     43.35 o 
   2   5   4       27.38       46.44     16.06 o 
   3   5   4     1731.13     1875.63     53.77 o 
   4   5   4      467.77      412.61     39.57 o 
   5   5   4     2425.15     2320.65     81.56 o 
   6   5   4        0.52       -4.93     27.91 o 
   7   5   4      109.88      108.77     38.90 o 
   8   5   4     2224.75     2084.07     95.44 o 
   9   5   4      206.10      220.58     49.60 o 
  10   5   4       39.31       32.62     44.84 o 
  11   5   4      187.88      162.23     56.93 o 
  12   5   4      190.76      205.96     65.41 o 
  13   5   4       16.72       15.80     83.10 o 
  14   5   4      979.36     1116.56    143.73 o 
 -16   6   4      341.84      328.25    135.09 o 
 -15   6   4       30.43       72.58     88.60 o 
 -14   6   4      198.93      156.97     85.05 o 
 -13   6   4      100.52      104.82     52.80 o 
 -12   6   4        2.36       15.88     42.47 o 
 -11   6   4      321.49      334.17     52.38 o 
 -10   6   4      870.46      961.01     69.51 o 
  -9   6   4      889.59      917.01     45.54 o 
  -8   6   4      761.27      726.40     38.99 o 
  -7   6   4     1531.43     1481.71     48.41 o 
  -6   6   4      382.90      346.01     26.81 o 
  -5   6   4    15827.74    16185.92    139.82 o 
  -4   6   4      433.44      391.03     24.77 o 
  -3   6   4     6623.47     6843.39     82.14 o 
  -2   6   4      812.96      928.59     19.25 o 
  -1   6   4     3303.15     3359.86    110.78 o 
   0   6   4       43.67       85.17     21.75 o 
   1   6   4      194.09      206.13     15.30 o 
   2   6   4    15355.67    16432.90    135.63 o 
   3   6   4     8596.92     8820.04    116.40 o 
   4   6   4      849.38      845.72     42.65 o 
   5   6   4      146.89      162.79     34.85 o 
   6   6   4      384.85      336.74     44.42 o 
   7   6   4      317.95      311.64     45.20 o 
   8   6   4      842.31      881.46     69.10 o 
   9   6   4       28.54       26.38     41.93 o 
  10   6   4      312.29      293.50     56.54 o 
  11   6   4        3.09      -17.17     52.77 o 
  12   6   4       12.18       30.20     62.43 o 
  13   6   4        9.89        0.79     88.59 o 
  14   6   4       10.45        6.52    103.62 o 
 -15   7   4     1304.83     1425.28    151.72 o 
 -14   7   4      281.08      215.06     90.56 o 
 -13   7   4       89.20       87.44     54.10 o 
 -12   7   4     2663.98     2509.37    117.10 o 
 -11   7   4     1251.17     1210.60     82.54 o 
 -10   7   4     3275.11     3183.14    116.98 o 
  -9   7   4     3334.11     3363.43     80.41 o 
  -8   7   4     2375.87     2418.27     66.03 o 
  -7   7   4       55.93       62.39     22.47 o 
  -6   7   4     1046.43      966.60     40.64 o 
  -5   7   4     1676.58     1591.86     47.62 o 
  -4   7   4    28351.81    29065.26    193.68 o 
  -3   7   4       50.41       87.32     18.27 o 
  -2   7   4    11941.35    12230.11    141.11 o 
  -1   7   4       78.76      129.85     15.60 o 
   0   7   4     8699.10     9009.62     77.44 o 
   1   7   4     2842.63     2809.95     42.10 o 
   2   7   4     2354.07     2276.69     52.13 o 
   3   7   4     9574.86    10205.09    128.97 o 
   4   7   4    10569.03    10288.27    150.75 o 
   5   7   4      766.23      768.84     54.62 o 
   6   7   4        4.15        2.46     33.68 o 
   7   7   4     2399.75     2317.27     96.67 o 
   8   7   4       14.11       18.02     39.27 o 
   9   7   4     2872.65     2722.42    116.58 o 
  10   7   4      165.51      176.62     55.33 o 
  11   7   4      538.87      490.01     73.15 o 
  12   7   4        4.48       24.41     68.51 o 
  13   7   4       12.79       32.50     94.70 o 
  14   7   4      808.92      810.76    190.41 o 
 -15   8   4        8.63        7.39     99.35 o 
 -14   8   4      117.96      123.79     93.12 o 
 -13   8   4       64.18       74.43     56.64 o 
 -12   8   4     1445.00     1547.32     98.56 o 
 -11   8   4     2054.55     1994.34    101.82 o 
 -10   8   4     7762.52     7946.30    148.01 o 
  -9   8   4     9040.75     8602.67    300.69 o 
  -8   8   4     1019.16     1007.04     47.99 o 
  -7   8   4      356.32      385.60     32.62 o 
  -6   8   4      517.92      495.05     33.59 o 
  -5   8   4    16017.64    16227.37    168.32 o 
  -4   8   4       17.34       37.54     19.75 o 
  -3   8   4    37298.15    39639.91    232.00 o 
  -2   8   4     5897.59     5744.72     78.57 o 
  -1   8   4      353.87      278.36     21.81 o 
   0   8   4      642.79      520.69     25.13 o 
   1   8   4     4018.81     4047.39     51.45 o 
   2   8   4     5912.18     5891.84     86.05 o 
   3   8   4     3863.18     3534.91     83.41 o 
   4   8   4    18428.39    18499.37    192.99 o 
   5   8   4      194.69      161.62     31.78 o 
   6   8   4      614.43      605.06     55.92 o 
   7   8   4     1189.21     1187.57     75.48 o 
   8   8   4     2002.43     1811.96     92.72 o 
   9   8   4       23.21       49.57     47.10 o 
  10   8   4     3452.50     3389.81    139.22 o 
  11   8   4     1564.79     1557.69    110.28 o 
  12   8   4        0.81      -22.52     77.06 o 
  13   8   4     1414.11     1561.69    159.07 o 
 -15   9   4     2442.68     2855.47    205.44 o 
 -14   9   4       23.24       29.14     89.05 o 
 -13   9   4     1228.42     1296.06    101.43 o 
 -12   9   4      120.51      117.46     55.82 o 
 -11   9   4     2922.13     2975.95    124.22 o 
 -10   9   4     2131.11     2107.36     84.39 o 
  -9   9   4     3659.87     3704.46     90.00 o 
  -8   9   4     3034.74     3180.48     80.35 o 
  -7   9   4      241.99      252.91     30.85 o 
  -6   9   4     1236.02     1213.03     48.79 o 
  -5   9   4       83.98       81.65     23.56 o 
  -4   9   4    16103.36    16819.61    155.82 o 
  -3   9   4     1304.70     1382.32     45.06 o 
  -2   9   4     7438.40     7363.96     93.52 o 
  -1   9   4     4097.04     4117.14     72.98 o 
   0   9   4     2472.91     2467.57     48.22 o 
   1   9   4     2576.96     2595.89     57.07 o 
   2   9   4     1674.68     1472.40     53.50 o 
   3   9   4    15141.85    15320.48    170.32 o 
   4   9   4     5254.27     5121.85    103.95 o 
   5   9   4    16163.13    16323.62    196.68 o 
   6   9   4     4213.84     4138.84    105.63 o 
   7   9   4     6171.37     6143.90    157.08 o 
   8   9   4      926.04      861.59     73.22 o 
   9   9   4     2290.88     2407.63    116.21 o 
  10   9   4     1172.44     1152.25     94.90 o 
  11   9   4     3106.11     2933.39    142.71 o 
  12   9   4     3463.38     3825.44    216.69 o 
  13   9   4      372.43      313.28    131.35 o 
 -14  10   4     1103.50     1261.86    147.66 o 
 -13  10   4       17.57       36.61     63.61 o 
 -12  10   4     1306.15     1412.38    101.29 o 
 -11  10   4      485.88      442.76     66.07 o 
 -10  10   4     1935.06     1990.12     84.82 o 
  -9  10   4     2400.92     2308.55     75.26 o 
  -8  10   4     3534.79     3522.64     87.30 o 
  -7  10   4      999.04      949.32     48.01 o 
  -6  10   4      206.21      175.44     28.34 o 
  -5  10   4     1175.59     1132.56     47.90 o 
  -4  10   4      117.74      127.57     25.24 o 
  -3  10   4     5593.90     5211.63    146.40 o 
  -2  10   4      688.23      688.53     35.11 o 
  -1  10   4      618.54      545.79     34.32 o 
   0  10   4     1627.02     1589.33     40.98 o 
   1  10   4     2948.93     2833.04     63.03 o 
   2  10   4     4013.47     4017.78     77.58 o 
   3  10   4     1904.62     1810.80     64.26 o 
   4  10   4     4347.78     4345.14    100.37 o 
   5  10   4        0.52       16.67     29.31 o 
   6  10   4     1873.78     1961.66     78.04 o 
   7  10   4     1712.95     1651.53     90.54 o 
   8  10   4     3437.61     3452.32    130.89 o 
   9  10   4     1211.68     1250.72     92.95 o 
  10  10   4     5274.58     5252.97    176.80 o 
  11  10   4     2683.11     2954.78    149.43 o 
  12  10   4     1006.99     1022.29    200.89 o 
  13  10   4     4344.32     4468.66    382.13 o 
 -14  11   4      400.21      354.19    125.69 o 
 -13  11   4     1388.61     1522.35    114.78 o 
 -12  11   4      242.97      275.57     69.58 o 
 -11  11   4      885.77      943.82     83.32 o 
 -10  11   4      171.63      231.56     46.58 o 
  -9  11   4      766.29      853.68     53.73 o 
  -8  11   4       56.43       66.78     29.30 o 
  -7  11   4     2054.60     2030.79     68.29 o 
  -6  11   4     4348.99     4299.31     91.87 o 
  -5  11   4      267.39      224.17     29.63 o 
  -4  11   4       34.62       39.39     23.69 o 
  -3  11   4       37.00       47.17     22.99 o 
  -2  11   4       17.07       24.75     22.69 o 
  -1  11   4       56.11       53.68     30.60 o 
   0  11   4     3261.52     3123.10     59.66 o 
   1  11   4     5179.33     5003.55     86.26 o 
   2  11   4     1609.73     1537.97     53.61 o 
   3  11   4     5646.07     5461.46    110.21 o 
   4  11   4       36.53       59.04     32.10 o 
   5  11   4     3439.76     3455.74     99.20 o 
   6  11   4       75.72       87.26     36.20 o 
   7  11   4     7457.23     7401.09    155.97 o 
   8  11   4     4344.10     4021.31    144.88 o 
   9  11   4     3936.68     4100.42    157.43 o 
  10  11   4     1388.94     1377.42    133.80 o 
  11  11   4     1092.86     1001.61    134.14 o 
  12  11   4     2461.07     2603.36    278.98 o 
 -14  12   4     1445.41     1603.53    179.52 o 
 -13  12   4      216.61      204.03     85.21 o 
 -12  12   4      588.26      493.80     83.93 o 
 -11  12   4     1131.34     1243.29     97.73 o 
 -10  12   4      135.69      178.48     51.21 o 
  -9  12   4       89.26      109.82     37.13 o 
  -8  12   4     3265.78     3288.54     90.67 o 
  -7  12   4     4164.14     4203.16     97.52 o 
  -6  12   4        0.71       26.07     27.34 o 
  -5  12   4     4344.43     4212.49     90.61 o 
  -4  12   4     1081.95     1039.72     48.41 o 
  -3  12   4      572.69      541.01     38.25 o 
  -2  12   4      323.64      282.53     31.44 o 
  -1  12   4     6944.72     7044.71    103.71 o 
   0  12   4      919.76      886.73     40.34 o 
   1  12   4     1026.17      937.51     45.83 o 
   2  12   4     8040.58     7976.62    118.98 o 
   3  12   4      927.30      905.35     56.24 o 
   4  12   4      604.30      588.81     57.25 o 
   5  12   4      145.98      116.90     41.04 o 
   6  12   4     3469.20     3500.26    128.96 o 
   7  12   4      598.73      547.55     66.33 o 
   8  12   4     1882.10     1860.69    136.39 o 
   9  12   4     2634.32     2493.95    163.25 o 
  10  12   4      563.09      618.71    160.45 o 
  11  12   4      191.58      209.17    112.74 o 
  12  12   4      759.03      763.28    227.74 o 
 -13  13   4      577.34      577.94    109.17 o 
 -12  13   4     3664.62     4055.14    187.54 o 
 -11  13   4        6.05       43.18     71.16 o 
 -10  13   4      362.26      384.26     61.52 o 
  -9  13   4      331.91      350.58     49.43 o 
  -8  13   4        1.50        7.46     35.11 o 
  -7  13   4      316.87      314.20     41.07 o 
  -6  13   4     2284.21     2328.78     75.36 o 
  -5  13   4     1138.91     1047.42     52.61 o 
  -4  13   4       10.48       20.81     28.79 o 
  -3  13   4       12.59       19.01     28.42 o 
  -2  13   4     1812.83     1816.30     73.04 o 
  -1  13   4      366.81      370.68     41.58 o 
   0  13   4     2768.48     2599.82     85.71 o 
   1  13   4     2626.92     2613.47     86.89 o 
   2  13   4     2486.70     2399.23     85.35 o 
   3  13   4      118.45      107.34     40.22 o 
   4  13   4     1526.14     1515.44     86.19 o 
   5  13   4      832.81      813.44     70.69 o 
   6  13   4     1511.85     1419.27     90.91 o 
   7  13   4     2759.83     2593.51    121.92 o 
   8  13   4      572.75      485.92     92.41 o 
   9  13   4     1003.42     1034.67    124.83 o 
  10  13   4        1.49       17.07     97.22 o 
  11  13   4     1150.13     1181.86    163.60 o 
 -12  14   4       78.29      154.55    153.90 o 
 -11  14   4     1281.37     1574.70    142.70 o 
 -10  14   4      110.46      139.05     64.84 o 
  -9  14   4        1.58        3.05     48.28 o 
  -8  14   4        8.91        8.37     42.47 o 
  -7  14   4       21.30       35.72     44.02 o 
  -6  14   4        4.38       -5.22     33.80 o 
  -5  14   4     1299.60     1210.27     66.40 o 
  -4  14   4     1333.86     1381.25     67.42 o 
  -3  14   4      324.57      358.45     42.71 o 
  -2  14   4     1328.63     1313.46     65.34 o 
  -1  14   4     1526.69     1537.49     70.91 o 
   0  14   4      196.70      192.05     34.75 o 
   1  14   4     1874.72     1778.25     76.13 o 
   2  14   4        1.62       -9.02     31.87 o 
   3  14   4      731.00      697.47     64.81 o 
   4  14   4      203.96      214.40     49.25 o 
   5  14   4     2397.19     2318.44    111.22 o 
   6  14   4      415.31      367.77     64.45 o 
   7  14   4       24.29       21.15     54.22 o 
   8  14   4      850.09      913.39     91.52 o 
   9  14   4      106.15      135.56     90.81 o 
  10  14   4      433.81      532.97    125.73 o 
 -12  15   4      799.03     1042.75    210.22 o 
 -11  15   4      266.71      261.63    162.25 o 
 -10  15   4       38.45       77.43     93.43 o 
  -9  15   4       14.02       36.02     78.62 o 
  -8  15   4       32.16       41.60     55.45 o 
  -7  15   4      276.72      338.01     65.84 o 
  -6  15   4       23.33       22.98     49.80 o 
  -5  15   4        5.27        5.98     39.00 o 
  -4  15   4        0.87       -7.93     34.59 o 
  -3  15   4        2.82       25.77     35.49 o 
  -2  15   4       92.61       98.56     39.62 o 
  -1  15   4      657.57      631.83     54.40 o 
   0  15   4      331.10      334.07     40.16 o 
   1  15   4       50.41       59.25     35.11 o 
   2  15   4      686.76      662.13     64.49 o 
   3  15   4      298.82      269.82     53.32 o 
   4  15   4     1255.54     1236.34     88.73 o 
   5  15   4       11.01        6.10     46.13 o 
   6  15   4      609.61      627.22     76.90 o 
   7  15   4      180.92      168.37     66.26 o 
   8  15   4       99.11       96.02     67.19 o 
   9  15   4      156.65      184.76    102.68 o 
  10  15   4       12.82        9.25    122.39 o 
 -11  16   4       57.00       11.46    185.17 o 
 -10  16   4      177.61      226.45    114.51 o 
  -9  16   4      172.23      127.90     95.04 o 
  -8  16   4      758.91      960.77     95.62 o 
  -7  16   4     1134.34     1153.82     97.41 o 
  -6  16   4       16.54       22.34     57.02 o 
  -5  16   4     2849.90     3083.93    133.23 o 
  -4  16   4      108.75       88.27     54.25 o 
  -3  16   4      100.09       66.86     51.72 o 
  -2  16   4      233.14      230.20     55.19 o 
  -1  16   4     2098.65     2308.43    112.57 o 
   0  16   4      954.18      951.74     64.86 o 
   1  16   4      794.31      715.01     59.13 o 
   2  16   4     1755.26     1676.08     98.53 o 
   3  16   4       40.70       27.27     44.04 o 
   4  16   4      280.92      295.13     64.01 o 
   5  16   4        0.38        3.65     50.93 o 
   6  16   4      732.23      801.53     90.78 o 
   7  16   4        4.60       59.58     70.28 o 
   8  16   4      135.04       96.71     77.18 o 
   9  16   4      486.99      472.62    137.60 o 
 -10  17   4     1034.78     1086.81    153.95 o 
  -9  17   4     1631.18     1743.30    161.84 o 
  -8  17   4      884.87      824.85    100.89 o 
  -7  17   4      998.26     1040.33     99.26 o 
  -6  17   4     5345.62     5489.35    180.54 o 
  -5  17   4      453.00      419.16     76.44 o 
  -4  17   4     2140.67     2312.84    120.77 o 
  -3  17   4      312.49      315.38     66.21 o 
  -2  17   4     3412.56     3308.30    139.11 o 
  -1  17   4      901.74      739.53     63.21 o 
   0  17   4     5054.41     4965.26    136.99 o 
   1  17   4     4721.72     4761.77    134.97 o 
   2  17   4      157.68      149.32     53.89 o 
   3  17   4      445.99      542.73     72.92 o 
   4  17   4        1.71       -6.59     55.49 o 
   5  17   4       78.97       55.35     64.07 o 
   6  17   4      270.49      200.40     74.84 o 
   7  17   4     1151.95     1172.75    111.95 o 
   8  17   4      256.82      330.18     95.14 o 
  -9  18   4      450.14      477.25    174.37 o 
  -8  18   4     1205.68     1160.57    143.88 o 
  -7  18   4     2388.60     2583.43    171.91 o 
  -6  18   4        3.73       12.44     74.08 o 
  -5  18   4     5167.09     5549.71    186.50 o 
  -4  18   4      232.47      234.36     74.91 o 
  -3  18   4     1949.01     2047.70    120.67 o 
  -2  18   4       27.15        8.94     59.66 o 
  -1  18   4     6422.98     6314.65    158.86 o 
   0  18   4     3731.05     3931.31    130.37 o 
   1  18   4     3378.60     3181.34    140.86 o 
   2  18   4     1779.47     2000.38    117.53 o 
   3  18   4        2.85      -25.18     61.45 o 
   4  18   4      788.52      791.87     92.75 o 
   5  18   4       26.77      -19.52     65.63 o 
   6  18   4     2500.28     2370.05    141.02 o 
   7  18   4      173.71      238.83     98.46 o 
  -8  19   4     1687.85     1779.81    182.79 o 
  -7  19   4      307.47      299.52    110.04 o 
  -6  19   4     2399.92     2543.57    176.91 o 
  -5  19   4        0.96        7.72     88.38 o 
  -4  19   4     3585.51     3883.15    204.32 o 
  -3  19   4      177.38      196.31     90.39 o 
  -2  19   4     2531.87     2620.02    171.75 o 
  -1  19   4     2221.76     2258.64    164.92 o 
   0  19   4     2750.80     2687.19    177.62 o 
   1  19   4     2522.58     2441.68    135.73 o 
   2  19   4       22.85       50.75     72.74 o 
   3  19   4     1811.42     2128.29    135.28 o 
   4  19   4      174.23      159.10     85.38 o 
   5  19   4     2175.63     2434.12    149.86 o 
   6  19   4       15.44       -2.30    110.89 o 
  -6  20   4      240.28      302.96    123.55 o 
  -5  20   4      902.83      983.97    146.45 o 
  -4  20   4        6.30        0.02     94.08 o 
  -3  20   4     2392.55     2755.17    183.54 o 
  -2  20   4      273.28      261.83    100.65 o 
  -1  20   4     1377.82     1244.07    137.39 o 
   0  20   4      799.44      852.66    122.85 o 
   1  20   4      292.78      343.64    103.40 o 
   2  20   4      883.45      892.24    137.45 o 
   3  20   4      102.44      174.12    115.32 o 
   4  20   4     1850.43     2057.93    194.34 o 
  -3  21   4        4.97       37.32    128.54 o 
  -2  21   4      537.00      603.30    137.20 o 
  -1  21   4      406.45      421.93    136.68 o 
   0  21   4       38.38       31.95    126.81 o 
   1  21   4      464.26      556.50    223.97 o 
 -16   1   5      136.93      189.96    110.13 o 
 -15   1   5     1134.82     1101.26    133.78 o 
 -14   1   5      261.10      179.44     78.04 o 
 -13   1   5       19.70       43.62     59.39 o 
 -12   1   5     2095.30     2037.78    103.44 o 
 -11   1   5      237.81      220.89     37.88 o 
 -10   1   5      511.35      488.58     43.20 o 
  -9   1   5     1307.69     1263.83     44.40 o 
  -8   1   5     1371.98     1268.29     41.66 o 
  -7   1   5     1140.38     1151.35     47.62 o 
  -6   1   5      422.41      354.24     27.69 o 
  -5   1   5      979.81      946.99     36.95 o 
  -4   1   5        0.96       16.31      8.17 o 
  -3   1   5      518.51      575.53     17.99 o 
  -2   1   5     3903.28     3751.60     49.26 o 
  -1   1   5       32.97       57.82     29.53 o 
   0   1   5     3944.39     4231.40     55.33 o 
   1   1   5      776.15      727.00     31.46 o 
   2   1   5       44.96       61.96     23.21 o 
   3   1   5      373.54      461.38     41.68 o 
   4   1   5       87.58      103.16     34.35 o 
   5   1   5      716.24      705.68     61.07 o 
   6   1   5       38.93       30.33     30.75 o 
   7   1   5      273.25      282.95     43.64 o 
   8   1   5     1159.01     1135.36     73.44 o 
   9   1   5      892.78      862.47     70.91 o 
  10   1   5     2029.93     1920.40    103.43 o 
  11   1   5       16.70       14.60     40.06 o 
  12   1   5       16.81       32.19     49.19 o 
  13   1   5       32.44       35.37     84.96 o 
  14   1   5      263.15      351.63    111.89 o 
 -16   2   5      909.70      958.45    138.20 o 
 -15   2   5      365.85      389.69    104.51 o 
 -14   2   5     4468.00     4529.10    214.11 o 
 -13   2   5      607.98      627.65    146.86 o 
 -12   2   5     3445.21     3256.62    124.55 o 
 -11   2   5     6610.36     6161.06    201.17 o 
 -10   2   5     4356.26     3927.90    102.69 o 
  -9   2   5     1654.63     1612.49     51.41 o 
  -8   2   5     4151.79     3841.89    149.23 o 
  -7   2   5     2279.13     1940.01     51.68 o 
  -6   2   5      724.21      806.35     25.61 o 
  -5   2   5    15921.63    17157.62    108.73 o 
  -4   2   5     3483.15     3435.57     35.94 o 
  -3   2   5      869.21      864.79     23.11 o 
  -2   2   5      259.80      223.97     15.69 o 
  -1   2   5    12526.01    12904.53    102.58 o 
   0   2   5      250.67      240.36     17.54 o 
   1   2   5     1213.24     1067.59     33.36 o 
   2   2   5     5517.40     5525.66    120.86 o 
   3   2   5     9561.26    10390.57    168.92 o 
   4   2   5     1354.76     1681.99     65.32 o 
   5   2   5     2160.65     2319.90     81.27 o 
   6   2   5      705.07      610.74     50.49 o 
   7   2   5     3163.03     2761.11    101.43 o 
   8   2   5      193.14      152.80     43.30 o 
   9   2   5    12407.16    12563.24    232.92 o 
  10   2   5      598.42      576.91     68.04 o 
  11   2   5      136.39      114.97     53.46 o 
  12   2   5       23.73       22.04     50.36 o 
  13   2   5      443.27      552.61     92.01 o 
  14   2   5     1108.82     1151.53    148.25 o 
 -16   3   5       84.51      109.30    100.29 o 
 -15   3   5     2396.17     2385.61    173.21 o 
 -14   3   5        1.31       58.74     73.98 o 
 -13   3   5     1659.80     1730.09    123.39 o 
 -12   3   5     4747.99     4642.04    150.11 o 
 -11   3   5     3018.20     2774.69    111.24 o 
 -10   3   5     3714.36     3690.18    119.41 o 
  -9   3   5     4284.04     4035.02    115.35 o 
  -8   3   5     3861.88     3518.73     79.21 o 
  -7   3   5       43.18       47.12     14.47 o 
  -6   3   5    10845.94    10457.35     75.30 o 
  -5   3   5     1845.43     1686.98     30.33 o 
  -4   3   5    11878.92    12524.92     89.27 o 
  -3   3   5    18016.48    19333.96    130.96 o 
  -2   3   5     8157.16     8605.56     64.13 o 
  -1   3   5    41224.59    44475.44    292.45 o 
   0   3   5     5113.89     5401.76     58.49 o 
   1   3   5    15094.44    14766.21    145.67 o 
   2   3   5     2354.06     2330.08     62.43 o 
   3   3   5    12195.10    12741.28    158.89 o 
   4   3   5     2408.44     2393.12     76.79 o 
   5   3   5     5384.56     5098.28    329.53 o 
   6   3   5     5871.32     5564.96    132.28 o 
   7   3   5     1901.45     1982.08     88.35 o 
   8   3   5     6387.86     6098.83    156.56 o 
   9   3   5     1107.83      971.67     75.42 o 
  10   3   5     6105.52     6059.00    173.91 o 
  11   3   5      279.53      264.18     62.23 o 
  12   3   5       53.83       84.65     63.00 o 
  13   3   5      645.34      643.52    115.88 o 
  14   3   5     1716.27     1801.50    169.44 o 
 -16   4   5     2510.31     2803.40    201.90 o 
 -15   4   5        1.18       -1.45     77.30 o 
 -14   4   5     1466.83     1334.91    130.14 o 
 -13   4   5      794.58      785.40     75.21 o 
 -12   4   5      899.67      945.25     76.84 o 
 -11   4   5     5140.94     5137.11    150.61 o 
 -10   4   5     1897.99     1855.13     88.72 o 
  -9   4   5     9077.25     9082.35    130.89 o 
  -8   4   5       66.00       61.48     18.08 o 
  -7   4   5    12392.67    11473.38    254.54 o 
  -6   4   5     1246.19     1137.58     32.09 o 
  -5   4   5    24503.42    26012.89    146.87 o 
  -4   4   5    16103.30    16399.38    177.44 o 
  -3   4   5    17399.18    17758.41    115.34 o 
  -2   4   5    25202.64    27142.47    129.05 o 
  -1   4   5     2089.07     2201.66     59.61 o 
   0   4   5    16224.42    17130.57    333.10 o 
   1   4   5      529.45      477.26     23.40 o 
   2   4   5    17684.20    17314.89    245.59 o 
   3   4   5     3121.51     2814.97     76.65 o 
   4   4   5    11689.23    11938.13    169.39 o 
   5   4   5     6595.47     6161.50    240.08 o 
   6   4   5     7131.54     6934.08    149.07 o 
   7   4   5     6273.65     6060.76    149.61 o 
   8   4   5     1181.95     1142.82     76.20 o 
   9   4   5     5906.85     5791.18    163.31 o 
  10   4   5      193.34      163.47     53.70 o 
  11   4   5     1467.40     1369.38     99.08 o 
  12   4   5      312.05      304.02     71.36 o 
  13   4   5      563.49      513.99    114.01 o 
  14   4   5      841.57      992.44    152.32 o 
 -16   5   5        3.43       59.43    107.90 o 
 -15   5   5     2108.38     2256.29    171.68 o 
 -14   5   5      129.42      168.20     81.32 o 
 -13   5   5     1278.33     1348.71     94.14 o 
 -12   5   5     1432.93     1429.19     90.32 o 
 -11   5   5     2287.33     2285.78    104.21 o 
 -10   5   5     9468.32     9715.43    196.98 o 
  -9   5   5      649.79      653.86     45.29 o 
  -8   5   5     8286.37     8045.35    260.45 o 
  -7   5   5     4442.83     4708.94     81.30 o 
  -6   5   5    13841.61    13649.32    112.47 o 
  -5   5   5     3505.12     3361.80     53.34 o 
  -4   5   5    27987.89    30616.48    274.56 o 
  -3   5   5    25873.55    26964.39    143.65 o 
  -2   5   5     2021.56     1693.24     25.59 o 
  -1   5   5    48449.59    51931.73    276.38 o 
   0   5   5     8301.26     9058.16    131.65 o 
   1   5   5    30994.38    31176.86    217.29 o 
   2   5   5       55.88       95.13     20.03 o 
   3   5   5    30578.22    31719.63    399.50 o 
   4   5   5     6037.75     5647.28    393.12 o 
   5   5   5     6486.05     6337.66    144.74 o 
   6   5   5     8478.44     8538.00    167.65 o 
   7   5   5     2309.82     2277.98     95.88 o 
   8   5   5     3000.26     2731.05    110.06 o 
   9   5   5     1440.18     1465.95     90.12 o 
  10   5   5     4621.21     4787.27    350.40 o 
  11   5   5       23.74       -7.10     51.45 o 
  12   5   5     1061.97     1194.40    104.85 o 
  13   5   5     1361.43     1285.96    142.06 o 
  14   5   5      755.91      910.14    193.19 o 
 -16   6   5     2428.17     2521.86    205.19 o 
 -15   6   5      368.97      380.85    106.72 o 
 -14   6   5      376.64      374.76     71.24 o 
 -13   6   5      304.93      252.04     59.39 o 
 -12   6   5      785.79      814.72     73.90 o 
 -11   6   5     2831.91     2955.71    118.43 o 
 -10   6   5      524.07      541.22     55.68 o 
  -9   6   5    12701.39    12737.38    141.85 o 
  -8   6   5       59.46       44.36     21.47 o 
  -7   6   5     8760.11     8825.72    109.74 o 
  -6   6   5     3497.38     3305.62    109.49 o 
  -5   6   5    26675.95    27688.20    188.31 o 
  -4   6   5     8303.25     8524.38    111.01 o 
  -3   6   5    18183.38    18094.91    115.89 o 
  -2   6   5    26221.09    27296.49    175.12 o 
  -1   6   5      133.29      154.23     25.98 o 
   0   6   5    25858.92    26053.14    244.07 o 
   1   6   5       54.77       65.76     14.76 o 
   2   6   5    38838.81    41359.71    235.06 o 
   3   6   5     1648.00     1680.64     54.60 o 
   4   6   5    22854.26    22782.58    323.58 o 
   5   6   5     5442.85     5133.89    122.95 o 
   6   6   5     1268.30     1267.31     71.45 o 
   7   6   5     6968.29     6984.14    163.39 o 
   8   6   5     2121.90     2005.69     98.13 o 
   9   6   5     4778.18     4598.78    148.42 o 
  10   6   5      588.77      602.41     73.72 o 
  11   6   5     3314.94     3184.39    193.72 o 
  12   6   5      931.62      909.63    121.42 o 
  13   6   5       34.81       18.75     88.60 o 
 -16   7   5      130.34      183.21    192.21 o 
 -15   7   5     1197.87     1311.31    148.59 o 
 -14   7   5       56.25       27.41     59.83 o 
 -13   7   5     1654.54     1613.65    105.85 o 
 -12   7   5       56.71       27.70     44.79 o 
 -11   7   5     5739.11     5632.22    161.35 o 
 -10   7   5     5893.00     5806.29    123.65 o 
  -9   7   5       10.52        4.12     25.19 o 
  -8   7   5     7240.29     7354.21    108.79 o 
  -7   7   5      169.67      175.13     25.78 o 
  -6   7   5     6378.28     6278.29    141.64 o 
  -5   7   5     2981.90     2886.67     62.56 o 
  -4   7   5    29017.48    30077.23    229.41 o 
  -3   7   5    13202.02    13613.19    170.38 o 
  -2   7   5     2168.91     1998.71     37.13 o 
  -1   7   5     7846.31     7619.55    132.68 o 
   0   7   5     2967.79     2821.06     82.82 o 
   1   7   5    16131.61    16458.30     96.91 o 
   2   7   5       21.68        7.93     17.83 o 
   3   7   5     9281.39     8846.75    122.15 o 
   4   7   5     4429.55     4223.91    106.77 o 
   5   7   5     2894.23     2705.75     93.53 o 
   6   7   5     4567.82     4352.84    122.46 o 
   7   7   5      112.11      100.63     40.95 o 
   8   7   5     3520.95     3542.28    126.27 o 
   9   7   5       31.49       62.49     45.38 o 
  10   7   5     1919.59     1883.14    110.19 o 
  11   7   5      165.78      194.51     68.54 o 
  12   7   5     1203.63     1243.56    112.30 o 
  13   7   5     1544.24     1756.33    164.56 o 
 -15   8   5       13.79       51.20     88.02 o 
 -14   8   5     1644.96     1578.49    114.07 o 
 -13   8   5        4.69       19.04     53.21 o 
 -12   8   5     2197.75     2098.06    111.60 o 
 -11   8   5     3213.53     3122.18    124.41 o 
 -10   8   5     1337.88     1249.35     67.44 o 
  -9   8   5     6839.67     6741.88    113.40 o 
  -8   8   5     7000.52     6901.08    110.71 o 
  -7   8   5      213.26      246.26     28.86 o 
  -6   8   5      870.52      803.63     39.73 o 
  -5   8   5     3104.69     3047.78     74.26 o 
  -4   8   5     1018.43      868.80     38.02 o 
  -3   8   5    16788.02    17285.27    118.34 o 
  -2   8   5     3198.82     3072.34     54.64 o 
  -1   8   5       44.38       36.02     21.96 o 
   0   8   5     2438.19     2269.79     78.72 o 
   1   8   5     1652.11     1520.33     30.70 o 
   2   8   5     7686.25     7679.33    183.02 o 
   3   8   5      160.55      156.70     28.12 o 
   4   8   5     3108.01     2995.84     80.02 o 
   5   8   5     3737.97     3732.15    108.98 o 
   6   8   5     1090.09     1027.43     68.01 o 
   7   8   5     5794.38     5437.03    148.55 o 
   8   8   5      386.79      395.80     58.01 o 
   9   8   5     4216.38     4330.04    149.36 o 
  10   8   5      131.58       81.18     59.83 o 
  11   8   5     1309.64     1393.47    108.62 o 
  12   8   5      585.67      564.41     99.81 o 
  13   8   5      114.14      125.17    127.57 o 
 -15   9   5      640.34      694.47    137.00 o 
 -14   9   5      100.96       74.20     70.36 o 
 -13   9   5      555.55      511.57     79.55 o 
 -12   9   5        5.44        5.52     47.61 o 
 -11   9   5        0.69       17.30     43.61 o 
 -10   9   5     1160.54     1254.82     69.93 o 
  -9   9   5     2059.86     2167.00     70.87 o 
  -8   9   5       46.74       35.27     26.96 o 
  -7   9   5     3601.39     3325.21    125.97 o 
  -6   9   5      484.90      469.71     34.52 o 
  -5   9   5     1480.66     1353.36     49.08 o 
  -4   9   5     2796.91     2734.16     69.24 o 
  -3   9   5      129.82      139.47     23.77 o 
  -2   9   5     1597.98     1605.30     45.20 o 
  -1   9   5      228.63      157.67     31.84 o 
   0   9   5      930.17      892.36     54.84 o 
   1   9   5      117.87       98.48     19.52 o 
   2   9   5     2778.10     2826.97     62.96 o 
   3   9   5      165.96      173.03     30.39 o 
   4   9   5      312.14      273.30     34.97 o 
   5   9   5       13.21        9.59     28.87 o 
   6   9   5      185.30      151.48     43.77 o 
   7   9   5       24.00       -6.56     38.85 o 
   8   9   5     3090.25     2974.29    120.49 o 
   9   9   5      904.68      830.64     81.00 o 
  10   9   5       36.19       66.48     62.90 o 
  11   9   5      305.51      349.42     85.12 o 
  12   9   5       54.12      105.40     97.35 o 
 -15  10   5      421.59      507.99    150.96 o 
 -14  10   5     1488.64     1705.59    124.69 o 
 -13  10   5      369.21      349.76     76.02 o 
 -12  10   5        7.54       32.49     54.62 o 
 -11  10   5      560.65      545.29     68.31 o 
 -10  10   5      301.52      276.78     53.28 o 
  -9  10   5      227.95      237.88     37.28 o 
  -8  10   5     5447.10     5091.19    150.30 o 
  -7  10   5       86.68       85.84     28.57 o 
  -6  10   5      373.47      386.80     35.10 o 
  -5  10   5      226.34      201.78     29.09 o 
  -4  10   5     3932.82     3706.74    106.63 o 
  -3  10   5      375.84      385.60     31.05 o 
  -2  10   5     7956.13     8111.75    113.67 o 
  -1  10   5       20.06       17.39     20.61 o 
   0  10   5       64.91       57.58     17.68 o 
   1  10   5     3055.59     2868.17     61.65 o 
   2  10   5     1236.29     1181.59     45.62 o 
   3  10   5     1022.45     1029.20     52.10 o 
   4  10   5     2616.75     2528.11     79.79 o 
   5  10   5     1835.51     1734.17     71.72 o 
   6  10   5      692.67      669.93     63.77 o 
   7  10   5       78.68       82.94     48.08 o 
   8  10   5       66.26       95.28     53.72 o 
   9  10   5     1796.09     1714.06    111.72 o 
  10  10   5     1240.91     1164.28    126.12 o 
  11  10   5     1808.13     1883.49    162.38 o 
  12  10   5       15.33      -39.16    123.90 o 
 -14  11   5      353.45      317.52     95.50 o 
 -13  11   5       10.18       18.49     71.21 o 
 -12  11   5       92.99       88.65     62.88 o 
 -11  11   5     1977.23     1888.46    107.99 o 
 -10  11   5      133.93      140.35     46.05 o 
  -9  11   5      870.43      855.62     54.36 o 
  -8  11   5     1093.17     1196.14     57.17 o 
  -7  11   5      308.31      270.54     34.95 o 
  -6  11   5      165.67      160.56     30.36 o 
  -5  11   5      619.86      563.97     38.87 o 
  -4  11   5       29.46       35.58     23.57 o 
  -3  11   5      686.94      724.30     39.64 o 
  -2  11   5      401.73      393.78     32.47 o 
  -1  11   5      180.56      182.85     29.93 o 
   0  11   5      372.13      385.06     45.86 o 
   1  11   5     2740.23     2695.83     65.17 o 
   2  11   5      598.66      597.60     39.61 o 
   3  11   5        0.78        8.64     27.73 o 
   4  11   5     1605.13     1579.90     70.12 o 
   5  11   5      577.99      594.13     59.08 o 
   6  11   5       95.43      113.75     44.26 o 
   7  11   5      181.27      222.64     66.84 o 
   8  11   5      510.55      478.71     83.55 o 
   9  11   5      374.43      387.02     90.15 o 
  10  11   5      489.82      461.26    102.34 o 
  11  11   5       61.23       36.93     99.56 o 
  12  11   5     1425.37     1188.96    247.39 o 
 -14  12   5       84.77      105.26     98.67 o 
 -13  12   5     1133.20     1473.18    124.35 o 
 -12  12   5     3102.31     3214.34    148.96 o 
 -11  12   5     1068.71     1125.22     92.73 o 
 -10  12   5     1315.51     1357.88     79.51 o 
  -9  12   5     2001.54     2003.17     86.42 o 
  -8  12   5       15.20       10.97     30.85 o 
  -7  12   5     2366.89     2434.38     77.10 o 
  -6  12   5     1162.53     1149.87     54.94 o 
  -5  12   5      107.75      115.10     30.21 o 
  -4  12   5      404.57      435.91     41.67 o 
  -3  12   5       20.42       35.85     27.63 o 
  -2  12   5     2756.14     2540.14     82.05 o 
  -1  12   5     1003.38      913.08     64.29 o 
   0  12   5      615.26      561.76     54.04 o 
   1  12   5     2029.83     2004.03     76.20 o 
   2  12   5       99.00      108.51     30.69 o 
   3  12   5      691.57      654.31     58.95 o 
   4  12   5      752.13      746.49     63.73 o 
   5  12   5     4001.26     3774.65    132.52 o 
   6  12   5       97.41      161.68     48.14 o 
   7  12   5      412.61      321.44     76.83 o 
   8  12   5       14.43      -17.22     63.21 o 
   9  12   5      988.30     1035.14    122.04 o 
  10  12   5      303.34      359.10    104.81 o 
  11  12   5     3372.92     3742.07    226.01 o 
 -13  13   5     2195.99     2313.10    172.13 o 
 -12  13   5      837.82      805.03    119.73 o 
 -11  13   5     2002.09     2151.39    145.61 o 
 -10  13   5     1294.14     1331.05     93.44 o 
  -9  13   5       25.51       33.34     49.21 o 
  -8  13   5     3334.44     3486.13    108.76 o 
  -7  13   5       70.84       70.21     36.20 o 
  -6  13   5     7800.94     7867.55    150.94 o 
  -5  13   5      615.22      524.48     47.79 o 
  -4  13   5      827.39      799.81     53.78 o 
  -3  13   5      471.02      507.39     45.26 o 
  -2  13   5      405.10      427.36     43.66 o 
  -1  13   5     7729.65     7540.46    144.54 o 
   0  13   5     3018.78     2821.29     91.48 o 
   1  13   5      838.19      822.32     54.27 o 
   2  13   5     1660.44     1575.06     72.93 o 
   3  13   5     3277.19     3114.90    119.29 o 
   4  13   5      746.99      783.61     69.50 o 
   5  13   5      930.31      987.53     78.17 o 
   6  13   5     2153.45     2079.09    110.04 o 
   7  13   5     1795.79     1749.11    204.33 o 
   8  13   5     1760.76     1694.65    141.61 o 
   9  13   5      468.46      418.97    157.34 o 
  10  13   5     1712.58     1860.80    167.78 o 
  11  13   5        7.48       41.57    129.66 o 
 -12  14   5     2328.63     2329.71    172.56 o 
 -11  14   5      974.93     1040.67    122.65 o 
 -10  14   5      112.01      160.05     67.79 o 
  -9  14   5     1639.17     1695.16    102.19 o 
  -8  14   5      165.14      198.17     46.95 o 
  -7  14   5     9869.61    10077.77    183.65 o 
  -6  14   5      376.34      391.14     49.17 o 
  -5  14   5     4372.64     4332.71    115.25 o 
  -4  14   5      520.19      563.45     51.34 o 
  -3  14   5      380.59      392.92     44.06 o 
  -2  14   5     3148.11     3083.09     97.28 o 
  -1  14   5     1100.50     1021.47     60.89 o 
   0  14   5     6589.73     6523.35    140.46 o 
   1  14   5       47.99       54.24     32.79 o 
   2  14   5     2952.99     2930.97    117.20 o 
   3  14   5      634.99      610.57     64.18 o 
   4  14   5     3126.60     3143.83    127.06 o 
   5  14   5      733.90      838.93     91.26 o 
   6  14   5     2860.06     3013.13    133.15 o 
   7  14   5     1663.09     1724.31    109.70 o 
   8  14   5      147.10      127.65     85.18 o 
   9  14   5     1652.41     1673.66    159.12 o 
  10  14   5      194.88      265.76    122.28 o 
 -12  15   5     1705.46     1904.59    248.86 o 
 -11  15   5      302.24      342.67    161.10 o 
 -10  15   5      328.65      373.35    110.67 o 
  -9  15   5      749.43      739.69     89.58 o 
  -8  15   5     4268.35     4495.95    132.04 o 
  -7  15   5       61.23      119.21     48.46 o 
  -6  15   5     8807.57     9184.87    175.52 o 
  -5  15   5     2303.41     2231.69     89.95 o 
  -4  15   5      828.09      842.08     61.42 o 
  -3  15   5     2624.38     2626.44     94.28 o 
  -2  15   5     1087.18     1052.11     66.25 o 
  -1  15   5     6048.10     5948.63    137.19 o 
   0  15   5     3522.04     3340.25    107.38 o 
   1  15   5    16448.45    16585.25    235.14 o 
   2  15   5      174.36      137.29     47.03 o 
   3  15   5     5178.34     4970.74    160.99 o 
   4  15   5      944.29      910.44     81.19 o 
   5  15   5     2380.73     2282.50    119.41 o 
   6  15   5     1060.99     1165.63     96.93 o 
   7  15   5     3508.33     3295.86    149.58 o 
   8  15   5     1635.66     1565.99    153.43 o 
   9  15   5      117.68      131.60    110.34 o 
 -11  16   5      160.09      179.44    165.52 o 
 -10  16   5       24.81       24.23    104.20 o 
  -9  16   5     2464.46     2616.01    170.08 o 
  -8  16   5      215.36      235.71     77.06 o 
  -7  16   5    10667.25    11038.43    242.51 o 
  -6  16   5     1585.05     1550.52    104.14 o 
  -5  16   5     5773.74     5564.63    172.19 o 
  -4  16   5     3530.78     3708.41    142.22 o 
  -3  16   5      136.95      152.48     54.83 o 
  -2  16   5     3411.80     3260.83    132.60 o 
  -1  16   5     2528.96     2495.63     87.64 o 
   0  16   5     8997.35     8962.94    177.34 o 
   1  16   5       15.69        2.02     38.00 o 
   2  16   5     7674.36     7204.33    191.62 o 
   3  16   5     1678.83     1625.51    101.91 o 
   4  16   5     1791.51     1769.58    107.86 o 
   5  16   5     1082.45     1197.00     98.57 o 
   6  16   5     6081.59     6264.33    199.42 o 
   7  16   5     1456.08     1461.40    116.01 o 
   8  16   5     1114.84     1115.94    145.28 o 
   9  16   5      741.30      708.66    149.77 o 
 -10  17   5      192.05      251.83    133.08 o 
  -9  17   5       27.91       34.44    104.64 o 
  -8  17   5     3968.23     3935.27    166.19 o 
  -7  17   5      222.24      221.78     76.20 o 
  -6  17   5     4514.23     4659.08    168.31 o 
  -5  17   5      117.71      102.71     64.94 o 
  -4  17   5      504.17      546.70     75.56 o 
  -3  17   5     2899.18     3061.97    159.60 o 
  -2  17   5      208.91      203.22     60.77 o 
  -1  17   5     3089.60     3277.16    114.25 o 
   0  17   5     1082.78     1090.12     75.47 o 
   1  17   5     6919.11     6720.76    161.83 o 
   2  17   5        0.79      -15.54     51.58 o 
   3  17   5     1515.92     1514.05    106.60 o 
   4  17   5     3573.50     3670.71    155.11 o 
   5  17   5     1800.85     1865.00    123.35 o 
   6  17   5      900.87      976.28    105.18 o 
   7  17   5      330.04      341.86     90.52 o 
   8  17   5      199.19      189.60    129.83 o 
  -9  18   5     2263.54     2576.26    194.61 o 
  -8  18   5       18.58        6.11    116.31 o 
  -7  18   5     1545.20     1704.81    127.68 o 
  -6  18   5      273.68      328.55     85.27 o 
  -5  18   5      542.19      629.92     90.97 o 
  -4  18   5       67.46       77.98     68.68 o 
  -3  18   5      631.65      756.53     90.70 o 
  -2  18   5     1970.39     1965.59    119.05 o 
  -1  18   5       89.42       56.29     49.11 o 
   0  18   5     1441.86     1508.78     90.23 o 
   1  18   5      448.05      469.11     63.25 o 
   2  18   5      463.80      507.60     80.62 o 
   3  18   5      672.58      696.15     89.25 o 
   4  18   5      643.65      691.38     92.93 o 
   5  18   5     2903.89     3060.56    155.47 o 
   6  18   5       77.87       74.37     86.37 o 
   7  18   5     1012.45     1129.38    168.67 o 
  -7  19   5        1.23       -7.57    106.46 o 
  -6  19   5      430.20      454.03    113.48 o 
  -5  19   5     1325.31     1190.08    119.89 o 
  -4  19   5      222.52      245.81     85.04 o 
  -3  19   5      320.31      319.15     85.69 o 
  -2  19   5      142.74      151.41     65.06 o 
  -1  19   5      635.91      708.11     80.44 o 
   0  19   5       26.45       14.94     56.65 o 
   1  19   5      172.03      159.60     71.38 o 
   2  19   5      173.15      164.34     77.00 o 
   3  19   5        0.82      -21.92     74.50 o 
   4  19   5     1649.84     1850.60    132.24 o 
   5  19   5       14.32       17.33     94.58 o 
  -6  20   5      934.74     1056.51    151.55 o 
  -5  20   5        4.98        4.39    101.88 o 
  -4  20   5      648.13      673.97    122.28 o 
  -3  20   5        3.84      -31.33     89.87 o 
  -2  20   5      222.53      211.84    102.73 o 
  -1  20   5      126.05      104.72     96.26 o 
   0  20   5       66.03       43.58     93.07 o 
   1  20   5      340.85      401.28    111.36 o 
   2  20   5      524.97      555.72    130.68 o 
   3  20   5      174.72      180.33    131.47 o 
  -2  21   5       26.08       11.50    131.45 o 
  -1  21   5      287.11      388.84    203.84 o 
 -16   0   6     1575.49     1405.07    221.52 o 
 -15   0   6     5860.40     5829.86    357.57 o 
 -14   0   6     1324.73     1366.93    185.66 o 
 -13   0   6    11365.55    11781.20    449.09 o 
 -12   0   6      414.91      393.26     75.64 o 
 -11   0   6     3548.60     3530.42    146.64 o 
 -10   0   6       64.36       60.59     37.83 o 
  -9   0   6     9677.61    10031.52    287.25 o 
  -8   0   6     9110.87     8773.94    189.26 o 
  -7   0   6    14894.54    14741.00    233.22 o 
  -6   0   6     5587.38     5178.12    127.41 o 
  -5   0   6       14.06       56.72     21.81 o 
  -4   0   6     3008.41     2553.88     51.99 o 
  -3   0   6      217.40      197.40     20.23 o 
  -2   0   6     4033.33     3851.43    120.34 o 
  -1   0   6       51.05       54.85     28.49 o 
   0   0   6     3959.79     3806.00     78.89 o 
   1   0   6       74.19       72.53     29.47 o 
   2   0   6     5754.37     5975.24    165.36 o 
   3   0   6     5935.59     6283.86    189.92 o 
   4   0   6        5.70       19.97     42.24 o 
   5   0   6     6409.19     6277.15    226.59 o 
   6   0   6       65.11       87.76     56.81 o 
   7   0   6     3527.36     3620.41    205.31 o 
   8   0   6      291.98      388.52     98.40 o 
   9   0   6     1228.26     1251.10    101.24 o 
  10   0   6      786.17      822.64     92.26 o 
  11   0   6      378.64      421.06     84.99 o 
  12   0   6     1364.41     1189.90    124.47 o 
  13   0   6     2195.22     2457.87    180.18 o 
  14   0   6      489.47      529.32    187.14 o 
 -16   1   6      867.69      896.10    139.73 o 
 -15   1   6      694.60      830.55    118.37 o 
 -14   1   6    10626.17    11347.66    330.38 o 
 -13   1   6      451.13      403.70     61.18 o 
 -12   1   6    11767.32    11665.25    195.34 o 
 -11   1   6      389.21      329.26     41.01 o 
 -10   1   6     2278.79     2507.37     83.25 o 
  -9   1   6     4309.25     4037.63     97.60 o 
  -8   1   6    15287.65    14442.55   1079.85 o 
  -7   1   6    13844.43    13829.46    159.25 o 
  -6   1   6    14280.28    14228.79    150.74 o 
  -5   1   6     7541.65     7434.70     81.39 o 
  -4   1   6      671.13      689.89     20.95 o 
  -3   1   6     4069.95     3929.20     54.99 o 
  -2   1   6     1071.91     1276.51     35.54 o 
  -1   1   6    10564.31    10701.56    147.00 o 
   0   1   6      460.33      446.92     22.46 o 
   1   1   6     6459.49     6152.86     89.94 o 
   2   1   6      114.22       81.90     25.25 o 
   3   1   6      321.97      345.13     39.48 o 
   4   1   6      466.24      416.52     46.41 o 
   5   1   6      983.47     1014.32     59.01 o 
   6   1   6     3783.82     3398.83    106.80 o 
   7   1   6     2301.98     2279.88     95.49 o 
   8   1   6     1408.20     1416.60     82.51 o 
   9   1   6      683.60      653.97     66.72 o 
  10   1   6     2132.99     2035.44    107.87 o 
  11   1   6     2589.21     2355.26    104.90 o 
  12   1   6     4204.71     4268.45    143.86 o 
  13   1   6     1122.19     1110.45     98.23 o 
  14   1   6     1372.05     1440.20    167.40 o 
 -16   2   6      446.07      523.74    125.20 o 
 -15   2   6     1631.91     1701.89    153.71 o 
 -14   2   6      117.70      141.97     75.83 o 
 -13   2   6     4269.41     4174.18    148.71 o 
 -12   2   6     1387.08     1277.16     85.08 o 
 -11   2   6     2840.16     2867.84     94.05 o 
 -10   2   6     1653.68     1457.98     65.64 o 
  -9   2   6     3296.08     3266.70     88.61 o 
  -8   2   6     7145.71     6526.78    169.00 o 
  -7   2   6     3139.65     2979.49     57.15 o 
  -6   2   6     2305.83     2005.29     36.60 o 
  -5   2   6     3715.06     4085.44     45.04 o 
  -4   2   6     8485.79     8113.21     70.53 o 
  -3   2   6        2.93        0.27     11.36 o 
  -2   2   6    17796.36    18759.09    136.39 o 
  -1   2   6     6677.74     7048.45     97.79 o 
   0   2   6    10448.87    10516.29    118.23 o 
   1   2   6     1647.43     1565.12     42.98 o 
   2   2   6     7020.35     7377.13    165.65 o 
   3   2   6     7172.30     7298.59    169.19 o 
   4   2   6     1697.82     1688.96     68.00 o 
   5   2   6     9501.34     9535.06    165.46 o 
   6   2   6     1343.29     1210.26     68.06 o 
   7   2   6     2749.51     2668.52    110.95 o 
   8   2   6      461.33      442.46     57.01 o 
   9   2   6     1458.11     1576.25     92.31 o 
  10   2   6      599.20      620.03     71.58 o 
  11   2   6     2786.72     2813.63    132.44 o 
  12   2   6      750.78      752.83     75.90 o 
  13   2   6     1461.60     1401.00    107.39 o 
  14   2   6      315.53      298.13    127.91 o 
 -16   3   6      398.31      411.49    120.42 o 
 -15   3   6       31.01        2.53     82.90 o 
 -14   3   6     1436.72     1495.82    102.73 o 
 -13   3   6      245.54      191.41     53.99 o 
 -12   3   6      835.38      810.64     69.62 o 
 -11   3   6      206.84      164.35     42.17 o 
 -10   3   6      219.21      220.05     33.58 o 
  -9   3   6    10001.21    10105.43    155.50 o 
  -8   3   6      287.45      251.87     29.75 o 
  -7   3   6    14125.78    13758.04    493.10 o 
  -6   3   6     2372.71     2568.27     36.62 o 
  -5   3   6       14.77       11.01     12.16 o 
  -4   3   6      314.33      275.23     17.09 o 
  -3   3   6     1018.76      986.79     26.20 o 
  -2   3   6    26250.62    29040.12    151.27 o 
  -1   3   6    27843.53    29479.12    352.81 o 
   0   3   6     1883.02     1972.28     47.36 o 
   1   3   6      265.78      218.06     20.56 o 
   2   3   6      251.42      298.49     44.27 o 
   3   3   6     1307.79     1326.01     56.57 o 
   4   3   6     7440.37     7233.32    135.01 o 
   5   3   6     3993.69     4105.85    110.71 o 
   6   3   6     5615.45     4969.96    298.85 o 
   7   3   6      240.28      213.28     44.97 o 
   8   3   6      620.46      531.55     59.20 o 
   9   3   6        8.88       23.30     41.37 o 
  10   3   6     3237.33     3130.13    131.87 o 
  11   3   6      127.98      138.17     60.68 o 
  12   3   6     3091.62     3358.06    154.80 o 
  13   3   6       51.91       10.96     76.00 o 
 -16   4   6        1.83       -5.21     92.51 o 
 -15   4   6      583.65      592.68    154.39 o 
 -14   4   6      449.34      400.68     69.60 o 
 -13   4   6      174.67      127.77     52.24 o 
 -12   4   6      735.21      620.90     65.37 o 
 -11   4   6      459.12      411.05     51.78 o 
 -10   4   6     1119.74     1031.73     67.94 o 
  -9   4   6       25.29       20.03     24.43 o 
  -8   4   6     5356.18     5085.40     67.17 o 
  -7   4   6      415.56      367.27     22.20 o 
  -6   4   6      723.50      760.22     27.38 o 
  -5   4   6     1016.97     1000.72     29.38 o 
  -4   4   6       44.98       57.63     13.00 o 
  -3   4   6     9096.40     9444.68     79.45 o 
  -2   4   6    17992.34    19723.36    192.23 o 
  -1   4   6    14367.92    14952.32    164.54 o 
   0   4   6     2071.86     2135.03     38.07 o 
   1   4   6      979.38      992.31     36.35 o 
   2   4   6       34.28       45.86     22.03 o 
   3   4   6      528.30      505.69     40.04 o 
   4   4   6      622.26      512.88     44.79 o 
   5   4   6     2733.93     2445.09     87.74 o 
   6   4   6      276.66      276.16     43.22 o 
   7   4   6      272.85      286.57     48.96 o 
   8   4   6     1553.02     1441.89     84.96 o 
   9   4   6      119.47       93.98     49.27 o 
  10   4   6      127.95      157.50     55.76 o 
  11   4   6     3009.53     2643.18    131.22 o 
  12   4   6      339.80      299.29     76.87 o 
  13   4   6       48.16       -2.03     92.61 o 
 -16   5   6       54.01       66.85    105.41 o 
 -15   5   6      208.30      187.42     93.51 o 
 -14   5   6       90.89      108.75     57.54 o 
 -13   5   6      159.06      148.64     52.62 o 
 -12   5   6       18.35        9.65     39.90 o 
 -11   5   6      911.58      867.55     70.12 o 
 -10   5   6      396.09      421.44     49.47 o 
  -9   5   6     2842.93     2598.01     73.87 o 
  -8   5   6     1946.96     1913.58     46.22 o 
  -7   5   6     1685.55     1574.52     41.06 o 
  -6   5   6      256.85      268.35     21.29 o 
  -5   5   6     4324.27     4281.10     60.15 o 
  -4   5   6       25.42       54.76     14.21 o 
  -3   5   6     2384.69     2460.04     40.62 o 
  -2   5   6     8442.47     9137.92     99.51 o 
  -1   5   6     5366.23     6320.77    112.37 o 
   0   5   6     4368.23     4804.03     99.76 o 
   1   5   6     2609.36     2579.21     46.99 o 
   2   5   6      466.39      372.15     34.05 o 
   3   5   6       60.40       74.71     27.58 o 
   4   5   6      922.05      879.48     53.83 o 
   5   5   6        1.49      -10.33     31.34 o 
   6   5   6      547.04      508.07     52.21 o 
   7   5   6     2268.02     2223.84     98.37 o 
   8   5   6      404.37      365.57     56.60 o 
   9   5   6        0.51        6.23     43.88 o 
  10   5   6       74.08       50.14     51.20 o 
  11   5   6       17.77      -18.50     56.56 o 
  12   5   6      219.09      266.00     76.47 o 
  13   5   6       48.35       27.12     96.96 o 
 -16   6   6      889.16     1037.00    156.69 o 
 -15   6   6       81.32       73.70     63.93 o 
 -14   6   6      164.92      126.33     60.93 o 
 -13   6   6      335.79      321.42     63.89 o 
 -12   6   6      426.84      421.14     60.05 o 
 -11   6   6      472.20      464.29     56.92 o 
 -10   6   6     1278.87     1202.17     75.63 o 
  -9   6   6     1909.01     1954.50     68.82 o 
  -8   6   6       11.70       11.46     20.89 o 
  -7   6   6       79.95       61.76     21.28 o 
  -6   6   6      338.36      372.49     24.48 o 
  -5   6   6     1247.37     1229.60     35.90 o 
  -4   6   6     6476.39     6694.46     74.08 o 
  -3   6   6     5877.81     6198.83     57.02 o 
  -2   6   6       37.89       10.12     13.80 o 
  -1   6   6      933.92      911.33     30.50 o 
   0   6   6      480.02      325.05     33.77 o 
   1   6   6     5812.52     6058.88     62.71 o 
   2   6   6     8190.45     8924.12    129.38 o 
   3   6   6      632.70      611.04     44.62 o 
   4   6   6     1213.11     1199.27     62.84 o 
   5   6   6        1.62        3.02     32.94 o 
   6   6   6      541.21      534.04     56.25 o 
   7   6   6     2631.53     2596.29    105.41 o 
   8   6   6       66.50       62.19     44.33 o 
   9   6   6     2106.42     2200.50    111.79 o 
  10   6   6       21.54        4.04     54.80 o 
  11   6   6      218.11      211.23     66.90 o 
  12   6   6       62.17       57.81     70.75 o 
  13   6   6       63.42      108.05    102.94 o 
 -16   7   6      280.70      299.73    144.19 o 
 -15   7   6      329.40      349.65     78.19 o 
 -14   7   6        9.80       20.27     55.43 o 
 -13   7   6        4.12       19.12     47.30 o 
 -12   7   6      121.53      119.65     65.32 o 
 -11   7   6      392.68      418.70     57.65 o 
 -10   7   6     1006.25      938.09     70.12 o 
  -9   7   6     3007.59     3062.92     86.96 o 
  -8   7   6     4652.98     4570.79     85.64 o 
  -7   7   6      103.54      134.03     24.73 o 
  -6   7   6     3173.53     3307.85     68.99 o 
  -5   7   6     5052.35     5003.36     81.58 o 
  -4   7   6       79.51       65.65     20.06 o 
  -3   7   6    11940.08    11737.33     96.73 o 
  -2   7   6     2885.72     3148.65     87.77 o 
  -1   7   6     5743.18     5510.38    117.27 o 
   0   7   6    11509.83    11664.24    172.71 o 
   1   7   6     7957.37     8186.18     73.14 o 
   2   7   6     4473.96     4160.16     72.13 o 
   3   7   6     9993.51    10149.91    374.49 o 
   4   7   6     1372.37     1391.12     66.94 o 
   5   7   6        6.26       -5.13     30.95 o 
   6   7   6     5354.36     5433.17    141.01 o 
   7   7   6      369.45      321.80     53.27 o 
   8   7   6     4389.35     4476.63    144.26 o 
   9   7   6        9.79       16.53     50.23 o 
  10   7   6     3593.74     3572.99    147.21 o 
  11   7   6       24.78        0.76     66.14 o 
  12   7   6      235.34      208.40     80.36 o 
  13   7   6      189.37      169.55    128.55 o 
 -15   8   6     1526.53     1653.73    126.43 o 
 -14   8   6      213.12      258.50     70.70 o 
 -13   8   6      399.44      443.91     72.06 o 
 -12   8   6       50.26       88.36     50.17 o 
 -11   8   6     4082.57     3985.27    172.56 o 
 -10   8   6     2181.88     2046.96     99.80 o 
  -9   8   6     7349.90     7790.95    140.33 o 
  -8   8   6     2813.56     2742.74     88.08 o 
  -7   8   6      106.24       89.87     24.57 o 
  -6   8   6     1106.53     1075.28     45.15 o 
  -5   8   6       66.08       51.76     20.86 o 
  -4   8   6    10876.64    10684.30    119.11 o 
  -3   8   6      472.14      462.83     28.49 o 
  -2   8   6    14286.27    14111.63    193.89 o 
  -1   8   6     8315.58     8611.20    154.42 o 
   0   8   6     3382.00     2900.00    246.47 o 
   1   8   6     5962.02     6106.86    105.89 o 
   2   8   6    10518.68    10712.57    220.76 o 
   3   8   6      714.48      694.94     43.09 o 
   4   8   6     5989.43     6119.09    130.33 o 
   5   8   6     2538.41     2625.68     96.35 o 
   6   8   6       99.22       79.20     40.69 o 
   7   8   6     5357.09     5128.92    166.33 o 
   8   8   6       10.07       54.31     45.00 o 
   9   8   6     4718.84     4385.13    153.45 o 
  10   8   6       57.68       36.74     58.59 o 
  11   8   6     2005.36     2063.53    129.49 o 
  12   8   6     1720.36     1851.27    141.19 o 
 -15   9   6      710.31      802.21    109.20 o 
 -14   9   6     1320.64     1427.39    115.32 o 
 -13   9   6        7.78       66.06     60.51 o 
 -12   9   6     1390.38     1271.39     94.29 o 
 -11   9   6      384.22      374.37     59.61 o 
 -10   9   6     8042.68     7904.33    152.59 o 
  -9   9   6     6053.57     6044.78    128.33 o 
  -8   9   6     3420.05     3466.36     83.14 o 
  -7   9   6     1425.88     1407.87     54.25 o 
  -6   9   6      100.50      105.46     25.30 o 
  -5   9   6     3847.48     3698.40     76.51 o 
  -4   9   6    17528.87    16923.03    386.99 o 
  -3   9   6    14861.64    14263.60    434.44 o 
  -2   9   6        0.52      -14.07     22.95 o 
  -1   9   6     6870.04     6735.88    141.02 o 
   0   9   6     3087.07     2912.06     96.55 o 
   1   9   6       12.69        7.64     20.48 o 
   2   9   6     2633.51     2661.90     62.23 o 
   3   9   6    19242.22    18889.51    238.57 o 
   4   9   6     2601.11     2625.95     78.90 o 
   5   9   6      106.86       74.10     38.55 o 
   6   9   6     7269.72     7245.08    166.13 o 
   7   9   6       58.73       75.89     46.59 o 
   8   9   6     1591.45     1663.01    101.91 o 
   9   9   6        1.82        3.87     58.75 o 
  10   9   6     4577.45     4294.25    210.18 o 
  11   9   6      780.71      790.13    124.79 o 
  12   9   6      708.62      758.31    146.08 o 
 -15  10   6     2835.04     2886.11    168.90 o 
 -14  10   6       94.65      150.70     80.46 o 
 -13  10   6     4739.56     4973.51    179.12 o 
 -12  10   6        0.68       19.22     54.45 o 
 -11  10   6     9715.82     9605.62    218.85 o 
 -10  10   6      120.68      111.97     43.21 o 
  -9  10   6     8075.06     8101.86    152.73 o 
  -8  10   6     1027.20     1053.56     53.08 o 
  -7  10   6      272.60      356.11     43.36 o 
  -6  10   6     4971.68     4834.10     94.12 o 
  -5  10   6        9.99        7.86     23.11 o 
  -4  10   6     6642.02     6441.30    100.13 o 
  -3  10   6      765.31      678.87     37.16 o 
  -2  10   6     2720.62     2565.34    109.44 o 
  -1  10   6       59.44       68.15     29.58 o 
   0  10   6      215.78      209.02     36.79 o 
   1  10   6     2542.33     2357.69     78.02 o 
   2  10   6     1474.77     1388.18     50.85 o 
   3  10   6       62.29       68.23     28.97 o 
   4  10   6     3582.92     3540.55     95.45 o 
   5  10   6     1032.70     1033.14     71.79 o 
   6  10   6      258.65      212.72     61.27 o 
   7  10   6     1774.78     1712.98    162.25 o 
   8  10   6       43.45       55.28     62.59 o 
   9  10   6     2479.55     2345.15    156.35 o 
  10  10   6       16.60       36.27     81.26 o 
  11  10   6     1737.43     1903.99    167.68 o 
  12  10   6      763.01      798.77    169.61 o 
 -14  11   6     2520.50     2719.34    155.27 o 
 -13  11   6        1.53       23.89     69.76 o 
 -12  11   6     5671.30     5654.54    182.65 o 
 -11  11   6      238.95      287.86     63.77 o 
 -10  11   6     7548.26     7557.43    159.50 o 
  -9  11   6      359.80      331.96     49.31 o 
  -8  11   6      915.43      920.85     52.43 o 
  -7  11   6     1689.33     1657.17     63.10 o 
  -6  11   6     5149.74     5003.43     99.50 o 
  -5  11   6    11342.94    11211.04    168.09 o 
  -4  11   6     1662.57     1593.10     65.90 o 
  -3  11   6     3953.66     4069.96    101.16 o 
  -2  11   6     1173.86     1146.34     57.40 o 
  -1  11   6      478.93      521.72     51.79 o 
   0  11   6      593.03      528.13     51.92 o 
   1  11   6     1299.61     1160.76     59.27 o 
   2  11   6     2379.03     2368.96     82.60 o 
   3  11   6       65.95       63.53     35.89 o 
   4  11   6     2743.27     2652.30    107.91 o 
   5  11   6       96.26       91.52     39.45 o 
   6  11   6       39.91       43.53     50.78 o 
   7  11   6      120.19      104.07     65.07 o 
   8  11   6     2885.30     3002.70    188.85 o 
   9  11   6      250.92      246.89     82.11 o 
  10  11   6      802.60      884.47    124.58 o 
  11  11   6      483.36      401.06    126.88 o 
 -14  12   6      804.90      914.81    142.94 o 
 -13  12   6     2579.88     3025.78    223.89 o 
 -12  12   6      465.28      493.70     97.93 o 
 -11  12   6     2918.10     3052.72    163.76 o 
 -10  12   6      180.21      178.96     62.39 o 
  -9  12   6     1539.82     1562.44     91.48 o 
  -8  12   6        2.19       11.90     33.90 o 
  -7  12   6      467.88      505.17     48.33 o 
  -6  12   6     5598.93     5611.02    124.57 o 
  -5  12   6       21.23       22.79     28.87 o 
  -4  12   6     3445.06     3433.02     97.16 o 
  -3  12   6        0.23       -3.22     26.31 o 
  -2  12   6      961.45      904.75     54.74 o 
  -1  12   6     1077.43      933.14     66.73 o 
   0  12   6     3372.49     3208.33     85.85 o 
   1  12   6     1876.69     1800.43     74.50 o 
   2  12   6      366.78      355.69     41.09 o 
   3  12   6     2211.78     2090.07     97.48 o 
   4  12   6     1161.85     1024.37     75.15 o 
   5  12   6      513.05      437.50     58.77 o 
   6  12   6     1141.09     1042.28    104.73 o 
   7  12   6     2836.08     2707.05    157.85 o 
   8  12   6       71.82       58.18     71.79 o 
   9  12   6     2326.22     2237.26    165.70 o 
  10  12   6      133.33       75.69     95.80 o 
  11  12   6      241.00      288.01    134.08 o 
 -13  13   6        1.98       54.54     96.30 o 
 -12  13   6     1611.64     1724.66    145.95 o 
 -11  13   6     1227.54     1367.96    126.03 o 
 -10  13   6     1138.28     1120.74     94.86 o 
  -9  13   6       42.65       36.66     51.73 o 
  -8  13   6       13.49       12.06     38.99 o 
  -7  13   6     3079.91     3069.40    100.32 o 
  -6  13   6       37.02       38.17     32.94 o 
  -5  13   6     1389.43     1455.31     70.58 o 
  -4  13   6     3461.16     3317.68     99.12 o 
  -3  13   6     2151.85     2075.73     80.03 o 
  -2  13   6      521.99      575.88     48.52 o 
  -1  13   6     1692.30     1646.78     87.74 o 
   0  13   6      398.73      434.69     44.00 o 
   1  13   6      939.38      831.25     56.02 o 
   2  13   6      284.51      305.74     41.27 o 
   3  13   6      496.88      376.84     54.36 o 
   4  13   6      464.47      393.54     56.61 o 
   5  13   6      852.89      789.55     74.43 o 
   6  13   6      268.48      284.97     62.24 o 
   7  13   6       75.79       66.55     72.29 o 
   8  13   6     1265.44     1113.27    126.63 o 
   9  13   6        3.42      -14.61     85.01 o 
  10  13   6      470.51      490.98    128.04 o 
 -12  14   6     1758.66     1856.26    157.49 o 
 -11  14   6      450.84      455.38    100.24 o 
 -10  14   6      994.69     1101.28    116.94 o 
  -9  14   6      869.03      924.02     86.37 o 
  -8  14   6      837.67      845.98     67.75 o 
  -7  14   6      699.21      680.19     61.36 o 
  -6  14   6      694.22      745.33     58.89 o 
  -5  14   6      338.11      323.14     46.28 o 
  -4  14   6       93.75      103.43     36.75 o 
  -3  14   6     1373.07     1279.20     68.56 o 
  -2  14   6      100.80       90.48     35.17 o 
  -1  14   6      161.54      114.01     37.05 o 
   0  14   6       32.84       32.60     31.19 o 
   1  14   6      362.22      353.49     45.19 o 
   2  14   6       28.24       32.43     38.73 o 
   3  14   6      753.80      708.21     69.31 o 
   4  14   6       13.30       21.61     42.45 o 
   5  14   6      362.01      341.89     60.46 o 
   6  14   6     1971.60     1874.29    111.80 o 
   7  14   6      470.33      431.88     97.76 o 
   8  14   6      187.39      218.80     96.33 o 
   9  14   6     1175.40     1042.07    143.52 o 
  10  14   6      296.46      269.07    142.62 o 
 -12  15   6       35.40      138.35    156.68 o 
 -11  15   6      308.11      335.45    127.13 o 
 -10  15   6      128.54      102.37     96.34 o 
  -9  15   6        0.74       19.13     63.93 o 
  -8  15   6      658.22      742.74     69.18 o 
  -7  15   6      806.35      764.06     66.91 o 
  -6  15   6      480.80      433.67     54.30 o 
  -5  15   6      271.38      303.48     49.25 o 
  -4  15   6      483.25      536.77     54.01 o 
  -3  15   6       43.26       34.04     37.34 o 
  -2  15   6      982.11      967.21     65.39 o 
  -1  15   6       40.90       38.03     36.21 o 
   0  15   6      206.94      198.40     41.79 o 
   1  15   6      242.67      292.30     47.61 o 
   2  15   6      205.60      161.85     50.20 o 
   3  15   6       38.69       50.06     47.61 o 
   4  15   6      565.28      507.54     68.99 o 
   5  15   6      128.59      141.45     60.13 o 
   6  15   6      143.38      160.17     64.99 o 
   7  15   6       27.38       47.18     83.13 o 
   8  15   6        0.34       36.36     94.99 o 
   9  15   6       61.21       89.84    120.29 o 
 -11  16   6        1.32      -19.65    161.10 o 
 -10  16   6        1.23       -7.86    136.87 o 
  -9  16   6       84.05      107.61     95.57 o 
  -8  16   6      377.72      377.99     81.61 o 
  -7  16   6     1692.34     1803.21    114.05 o 
  -6  16   6      560.14      527.06     76.04 o 
  -5  16   6      460.12      474.42     72.85 o 
  -4  16   6     1002.92     1020.53     86.39 o 
  -3  16   6      110.78       76.03     49.11 o 
  -2  16   6      576.57      520.26     68.90 o 
  -1  16   6      473.62      565.71     57.83 o 
   0  16   6     4028.40     4451.61    114.45 o 
   1  16   6      293.19      278.33     49.83 o 
   2  16   6      375.32      316.12     61.45 o 
   3  16   6     1530.26     1593.53    104.92 o 
   4  16   6       98.70      105.29     59.59 o 
   5  16   6     1273.44     1153.80    100.75 o 
   6  16   6      191.60      262.21     77.22 o 
   7  16   6     1010.58     1057.04    139.99 o 
   8  16   6        0.70       13.14    114.00 o 
 -10  17   6       75.46       51.08    170.76 o 
  -9  17   6      130.40      133.13    110.43 o 
  -8  17   6      936.17     1021.35    130.41 o 
  -7  17   6      427.82      467.76     85.86 o 
  -6  17   6      752.48      735.29     89.25 o 
  -5  17   6     4095.88     4082.05    158.05 o 
  -4  17   6     1259.78     1265.12     99.02 o 
  -3  17   6     1316.09     1311.70    100.05 o 
  -2  17   6        4.48      -10.84     54.29 o 
  -1  17   6     2300.93     2137.73     97.39 o 
   0  17   6        0.57       -7.08     42.05 o 
   1  17   6     4692.04     4752.49    141.59 o 
   2  17   6     3055.67     3180.99    141.13 o 
   3  17   6      440.17      433.71     76.24 o 
   4  17   6      978.93      980.00     98.38 o 
   5  17   6      210.98      255.20     77.98 o 
   6  17   6     2437.45     2553.78    146.30 o 
   7  17   6      356.15      345.72     94.97 o 
  -9  18   6       80.06       85.52    116.88 o 
  -8  18   6      143.78      149.87    117.06 o 
  -7  18   6     2044.15     2171.11    136.10 o 
  -6  18   6     2300.28     2298.28    135.85 o 
  -5  18   6      410.24      418.40     85.51 o 
  -4  18   6     2973.45     3108.40    146.42 o 
  -3  18   6      112.58       94.26     67.12 o 
  -2  18   6     2743.12     2747.49    137.22 o 
  -1  18   6        0.74       16.41     49.63 o 
   0  18   6     4777.94     4928.28    150.71 o 
   1  18   6     1349.32     1440.56     92.64 o 
   2  18   6     3044.78     3014.47    146.20 o 
   3  18   6     4627.74     4740.27    178.77 o 
   4  18   6       82.67       97.83     70.25 o 
   5  18   6     2641.15     2720.75    152.56 o 
   6  18   6      920.56     1030.85    124.79 o 
  -7  19   6     1543.16     1473.94    137.16 o 
  -6  19   6      652.24      801.60    109.22 o 
  -5  19   6     2328.07     2357.66    141.43 o 
  -4  19   6      471.33      562.53     94.12 o 
  -3  19   6     2097.76     2358.11    138.15 o 
  -2  19   6       62.04       35.03     58.28 o 
  -1  19   6     3118.78     3335.33    130.52 o 
   0  19   6      210.33      263.02     66.59 o 
   1  19   6     1674.59     1664.52    119.28 o 
   2  19   6     1725.20     1723.88    125.49 o 
   3  19   6     1129.92     1370.06    121.22 o 
   4  19   6     1356.08     1420.93    129.29 o 
   5  19   6      722.92      770.65    259.50 o 
  -5  20   6     1161.74     1239.49    153.08 o 
  -4  20   6     1474.39     1569.72    158.15 o 
  -3  20   6      207.17      265.74    108.31 o 
  -2  20   6     1897.60     2023.36    169.87 o 
  -1  20   6      198.66      187.40     82.22 o 
   0  20   6      478.40      501.08     91.45 o 
   1  20   6        3.94       22.61     91.13 o 
   2  20   6     1293.42     1253.66    138.11 o 
 -16   1   7      366.59      320.91    114.07 o 
 -15   1   7      127.83      181.20     86.24 o 
 -14   1   7     1968.84     1907.53    112.87 o 
 -13   1   7     1012.69     1005.30     69.52 o 
 -12   1   7     1303.46     1296.70     71.29 o 
 -11   1   7      958.62      948.40     59.14 o 
 -10   1   7       75.70       83.06     27.89 o 
  -9   1   7      750.34      693.09     45.63 o 
  -8   1   7     1553.73     1330.64     55.85 o 
  -7   1   7     3472.58     3709.82     83.92 o 
  -6   1   7      102.48       92.39     19.92 o 
  -5   1   7     1928.10     1900.11     29.16 o 
  -4   1   7      705.88      765.80     28.42 o 
  -3   1   7      162.67      147.58     16.50 o 
  -2   1   7     1393.24     1563.42     48.51 o 
  -1   1   7     6143.43     6727.45     99.24 o 
   0   1   7     1082.69     1044.09     30.75 o 
   1   1   7      592.31      610.42     30.68 o 
   2   1   7     1088.91     1040.82     56.08 o 
   3   1   7      380.09      362.71     42.28 o 
   4   1   7        0.40        0.67     30.85 o 
   5   1   7       13.15       17.84     29.73 o 
   6   1   7       38.37       10.55     30.27 o 
   7   1   7       85.28      102.12     41.03 o 
   8   1   7       14.03        7.36     38.57 o 
   9   1   7      789.85      848.91     76.05 o 
  10   1   7       60.03       51.30     40.86 o 
  11   1   7       67.41       64.05     48.75 o 
  12   1   7      132.98      106.20     58.80 o 
  13   1   7      283.51      335.11     77.93 o 
 -16   2   7        0.40       48.63    100.66 o 
 -15   2   7      325.66      319.06     93.44 o 
 -14   2   7      335.98      325.74     67.33 o 
 -13   2   7     2861.83     2831.21    126.11 o 
 -12   2   7     2848.67     2596.74     95.78 o 
 -11   2   7      665.07      662.34     52.40 o 
 -10   2   7     1154.67     1162.62     59.46 o 
  -9   2   7     4886.56     4761.87    106.99 o 
  -8   2   7     2590.51     2406.11     72.75 o 
  -7   2   7     4090.85     3633.26    104.12 o 
  -6   2   7    28071.33    30065.68    175.97 o 
  -5   2   7      958.85     1141.27     29.84 o 
  -4   2   7     4681.72     4413.45     64.71 o 
  -3   2   7      349.35      373.85     21.53 o 
  -2   2   7     6928.50     7195.48    100.74 o 
  -1   2   7     2310.52     2425.44     59.23 o 
   0   2   7    22431.32    24226.24    198.33 o 
   1   2   7     2042.29     1723.73     47.30 o 
   2   2   7      664.60      619.94     40.21 o 
   3   2   7     1786.70     1799.49     67.04 o 
   4   2   7     1812.46     1716.94     70.58 o 
   5   2   7      190.45      200.25     37.10 o 
   6   2   7      688.13      622.09     56.02 o 
   7   2   7     3120.86     3015.90    111.82 o 
   8   2   7     2010.51     1940.05     98.61 o 
   9   2   7     1068.54     1020.29     80.36 o 
  10   2   7      874.30      914.97     83.86 o 
  11   2   7      727.30      730.08     83.98 o 
  12   2   7      283.17      270.09     63.83 o 
  13   2   7        1.01      -28.15     69.88 o 
 -16   3   7     1013.07     1134.39    149.88 o 
 -15   3   7      232.55      193.17     74.75 o 
 -14   3   7     2132.82     2178.18    120.39 o 
 -13   3   7      230.57      231.60     55.28 o 
 -12   3   7     5414.30     5199.61    158.79 o 
 -11   3   7     1193.07     1198.96     64.80 o 
 -10   3   7     1153.89     1195.46     61.09 o 
  -9   3   7      896.10      849.75     50.43 o 
  -8   3   7     4635.53     4205.25    115.44 o 
  -7   3   7     6099.51     5978.04     80.16 o 
  -6   3   7     1812.30     1876.41     39.73 o 
  -5   3   7    13679.85    13724.81    120.84 o 
  -4   3   7     2399.44     2754.42     52.06 o 
  -3   3   7     1356.09     1113.84     32.95 o 
  -2   3   7      341.80      292.25     22.00 o 
  -1   3   7    43012.50    46427.74    272.78 o 
   0   3   7     8551.63     8346.80    130.12 o 
   1   3   7     4885.70     4926.84     79.62 o 
   2   3   7    14596.95    14613.72    223.42 o 
   3   3   7       61.40       50.35     26.62 o 
   4   3   7     6404.82     6481.70    133.16 o 
   5   3   7      299.78      294.31     42.15 o 
   6   3   7     9085.13     8520.79    172.88 o 
   7   3   7     3383.32     3224.11    122.24 o 
   8   3   7     3240.44     3434.04    125.14 o 
   9   3   7     6520.40     6475.24    216.76 o 
  10   3   7      251.40      275.47     63.88 o 
  11   3   7      798.58      771.11     87.70 o 
  12   3   7        6.37       -0.51     67.52 o 
  13   3   7     2874.57     2997.21    141.77 o 
 -16   4   7      851.04      993.51    143.63 o 
 -15   4   7     1558.04     1514.15    113.28 o 
 -14   4   7       82.56       67.69     54.41 o 
 -13   4   7     1578.29     1600.37     98.33 o 
 -12   4   7      417.66      386.78     56.12 o 
 -11   4   7     2077.80     2106.34     98.40 o 
 -10   4   7      274.85      295.13     37.53 o 
  -9   4   7     1854.30     1855.21     54.34 o 
  -8   4   7     7244.24     7207.15     75.87 o 
  -7   4   7       31.11       14.27     14.77 o 
  -6   4   7     9998.65    10020.64     91.33 o 
  -5   4   7     1236.03     1160.13     32.60 o 
  -4   4   7    12578.48    12114.19     98.16 o 
  -3   4   7     1236.38     1470.31     33.46 o 
  -2   4   7    19675.57    21274.21    269.78 o 
  -1   4   7    14674.29    15874.38    241.50 o 
   0   4   7     1479.25     1323.38     36.01 o 
   1   4   7    21893.51    22062.36    237.19 o 
   2   4   7      688.97      561.70     49.25 o 
   3   4   7    17480.65    16387.67    811.03 o 
   4   4   7        0.03       16.34     28.35 o 
   5   4   7    16768.77    17267.19    233.53 o 
   6   4   7     1985.77     1923.81     88.05 o 
   7   4   7     4127.61     3912.39    126.88 o 
   8   4   7     4075.65     3684.91    131.99 o 
   9   4   7     2024.96     2177.97    111.93 o 
  10   4   7     2765.16     2666.62    129.10 o 
  11   4   7      472.21      488.80     77.99 o 
  12   4   7     3616.28     3612.49    164.68 o 
  13   4   7      530.99      611.17    115.66 o 
 -16   5   7     1307.48     1505.64    164.73 o 
 -15   5   7        6.20       22.50     61.34 o 
 -14   5   7      751.81      743.50     84.68 o 
 -13   5   7      278.48      285.59     59.02 o 
 -12   5   7     1477.41     1393.61     89.04 o 
 -11   5   7       86.74       63.26     37.99 o 
 -10   5   7     3259.48     3243.78    115.74 o 
  -9   5   7     1018.39     1037.61     45.48 o 
  -8   5   7     2625.33     2570.72     52.05 o 
  -7   5   7     3647.10     3707.97     60.08 o 
  -6   5   7     1258.64     1288.80     36.51 o 
  -5   5   7    10658.79    10672.59     97.41 o 
  -4   5   7      619.78      537.34     24.15 o 
  -3   5   7    13550.79    13219.64     99.18 o 
  -2   5   7     8051.28     8200.45     98.22 o 
  -1   5   7     9450.13     9416.08    143.33 o 
   0   5   7     3937.15     3649.98     87.96 o 
   1   5   7      664.09      567.94     33.27 o 
   2   5   7    25232.86    26201.00    320.90 o 
   3   5   7      672.26      658.80     47.23 o 
   4   5   7    30233.42    31440.39    303.95 o 
   5   5   7      869.79      884.39     61.46 o 
   6   5   7    12615.13    12099.59    321.35 o 
   7   5   7     3039.92     3204.13    118.04 o 
   8   5   7     5781.93     5598.76    161.33 o 
   9   5   7     3962.33     3721.02    142.08 o 
  10   5   7     5041.31     4928.20    170.01 o 
  11   5   7     4510.12     4547.49    173.48 o 
  12   5   7       42.76       48.27     73.58 o 
  13   5   7     1835.85     1767.47    173.96 o 
 -16   6   7      686.22      780.50    148.86 o 
 -15   6   7     1129.85     1178.97    106.89 o 
 -14   6   7       98.23       76.30     59.37 o 
 -13   6   7      135.32      127.36     54.79 o 
 -12   6   7        7.40        3.00     37.42 o 
 -11   6   7     2719.70     2704.13    114.19 o 
 -10   6   7      575.21      526.02     56.09 o 
  -9   6   7     4424.03     4476.58    103.91 o 
  -8   6   7      325.94      363.25     27.26 o 
  -7   6   7     1177.22     1129.23     37.96 o 
  -6   6   7     2692.23     2639.08     52.74 o 
  -5   6   7     1227.28     1326.75     37.43 o 
  -4   6   7    18967.88    19574.72    131.69 o 
  -3   6   7       13.84        7.93     12.40 o 
  -2   6   7    19630.96    19762.14    198.08 o 
  -1   6   7     3597.70     3264.00     63.30 o 
   0   6   7     2872.01     2756.22     84.85 o 
   1   6   7    13369.61    13555.83     92.34 o 
   2   6   7      409.77      352.81     33.43 o 
   3   6   7    30395.53    31651.36    289.27 o 
   4   6   7      569.51      598.30     52.02 o 
   5   6   7    12518.57    12538.27    241.23 o 
   6   6   7     7400.79     7061.00    162.75 o 
   7   6   7     5208.41     4986.16    164.69 o 
   8   6   7     2958.52     2838.66    120.45 o 
   9   6   7     1577.99     1636.71    102.86 o 
  10   6   7     4070.75     3954.31    239.47 o 
  11   6   7     1618.71     1621.13    117.41 o 
  12   6   7     5961.82     6307.52    211.97 o 
  13   6   7      806.29      866.75    217.26 o 
 -16   7   7      800.93      764.55    150.61 o 
 -15   7   7        1.16        5.66     70.97 o 
 -14   7   7      309.88      360.95     74.33 o 
 -13   7   7        0.75      -11.41     49.35 o 
 -12   7   7      879.18      864.13     78.72 o 
 -11   7   7      166.42      196.92     47.42 o 
 -10   7   7     4600.70     4443.31    138.32 o 
  -9   7   7     4776.22     4464.60    103.77 o 
  -8   7   7     2104.55     1986.13     58.76 o 
  -7   7   7     1839.19     1864.46     55.28 o 
  -6   7   7      155.31      138.09     21.23 o 
  -5   7   7     4655.83     4744.46     68.71 o 
  -4   7   7      154.45      145.49     18.88 o 
  -3   7   7    22023.59    21985.92    183.83 o 
  -2   7   7        8.09        4.99     16.23 o 
  -1   7   7     3274.16     3231.53     57.21 o 
   0   7   7     6504.18     5828.83    385.06 o 
   1   7   7      538.76      490.97     37.19 o 
   2   7   7    12923.92    12582.30    174.12 o 
   3   7   7     2135.24     2151.00     76.06 o 
   4   7   7    15538.97    15488.70    211.49 o 
   5   7   7     1337.89     1321.23     73.51 o 
   6   7   7     4717.61     4374.94    130.44 o 
   7   7   7     2101.76     2106.12    101.52 o 
   8   7   7     1487.86     1477.40     93.50 o 
   9   7   7     1321.12     1253.04     95.02 o 
  10   7   7     1773.95     1711.19    112.71 o 
  11   7   7     3537.88     3624.23    161.88 o 
  12   7   7       77.50       52.61     85.67 o 
 -15   8   7      138.69      136.32     82.70 o 
 -14   8   7      173.85      173.53     68.38 o 
 -13   8   7        9.77        9.70     54.29 o 
 -12   8   7        7.57        1.14     43.34 o 
 -11   8   7     1877.02     1982.13    103.90 o 
 -10   8   7     2328.47     2255.88    103.72 o 
  -9   8   7     5887.36     5803.42    122.50 o 
  -8   8   7      987.37      952.81     46.72 o 
  -7   8   7      356.91      363.36     32.95 o 
  -6   8   7      105.29      103.72     24.60 o 
  -5   8   7     1862.48     1727.05     52.32 o 
  -4   8   7    12189.85    11886.87    124.50 o 
  -3   8   7      391.71      333.45     33.60 o 
  -2   8   7     9144.95     8821.16    158.32 o 
  -1   8   7      316.12      315.91     40.25 o 
   0   8   7     5467.53     5392.34    126.39 o 
   1   8   7     4796.50     4398.71     99.44 o 
   2   8   7     9346.99     9047.52    110.53 o 
   3   8   7      598.27      548.46     47.93 o 
   4   8   7     4163.63     4043.00    114.42 o 
   5   8   7      279.93      256.44     47.44 o 
   6   8   7     3947.69     3803.94    190.06 o 
   7   8   7     2461.48     2299.97    106.39 o 
   8   8   7     1366.11     1397.98     95.45 o 
   9   8   7     1004.09     1011.55     91.04 o 
  10   8   7      689.40      653.93     91.88 o 
  11   8   7       21.93       37.93     89.25 o 
  12   8   7     1332.98     1547.21    252.05 o 
 -15   9   7      149.32      154.40     91.08 o 
 -14   9   7      499.33      440.53     83.46 o 
 -13   9   7       15.68       29.95     58.62 o 
 -12   9   7       81.09       62.33     51.47 o 
 -11   9   7      515.12      577.10     65.47 o 
 -10   9   7      280.24      277.76     53.37 o 
  -9   9   7     1845.20     1716.30     74.05 o 
  -8   9   7     2098.03     1973.33     67.36 o 
  -7   9   7      378.24      338.00     34.48 o 
  -6   9   7     1948.49     1830.32     58.74 o 
  -5   9   7      128.55      148.17     26.60 o 
  -4   9   7      968.03      877.41     40.10 o 
  -3   9   7     1229.65     1098.88     53.44 o 
  -2   9   7     2786.26     2581.12     90.95 o 
  -1   9   7     1286.34     1226.26     66.43 o 
   0   9   7     1396.41     1214.67     66.76 o 
   1   9   7     1852.37     1729.33     67.29 o 
   2   9   7     2582.61     2555.14     62.39 o 
   3   9   7     1770.28     1747.74     64.29 o 
   4   9   7     1283.98     1266.25     72.76 o 
   5   9   7      262.02      209.10     46.99 o 
   6   9   7       20.09       24.94     43.39 o 
   7   9   7      674.19      642.80     84.05 o 
   8   9   7      688.06      668.81     93.84 o 
   9   9   7      205.91      275.92     83.97 o 
  10   9   7       16.32       30.92     83.93 o 
  11   9   7       77.95       85.98    103.88 o 
  12   9   7      304.31      263.43    212.84 o 
 -15  10   7      279.06      303.64    109.75 o 
 -14  10   7      867.50      905.83    104.24 o 
 -13  10   7       36.52       20.02     63.69 o 
 -12  10   7      489.30      579.01     77.52 o 
 -11  10   7       50.98       81.95     51.95 o 
 -10  10   7       68.44       81.84     47.35 o 
  -9  10   7        0.03        5.97     35.74 o 
  -8  10   7        1.03      -11.78     28.71 o 
  -7  10   7     3303.58     3219.80     81.02 o 
  -6  10   7       77.99       70.73     28.10 o 
  -5  10   7      720.96      662.82     41.05 o 
  -4  10   7      749.09      662.41     46.32 o 
  -3  10   7     1043.41      930.70     52.06 o 
  -2  10   7       13.28       -1.13     25.42 o 
  -1  10   7     4485.08     4236.29    121.15 o 
   0  10   7       38.23       56.01     29.86 o 
   1  10   7    12049.61    11628.92    173.98 o 
   2  10   7     3405.64     3283.36     95.42 o 
   3  10   7     1702.73     1562.52     81.82 o 
   4  10   7      114.83      118.67     51.97 o 
   5  10   7     2071.16     1737.85    116.19 o 
   6  10   7      255.46      221.74     63.72 o 
   7  10   7      443.95      431.56     81.17 o 
   8  10   7      509.43      527.93     92.39 o 
   9  10   7      327.17      280.79     89.86 o 
  10  10   7       67.88       88.29     82.50 o 
  11  10   7     1002.00     1021.17    151.61 o 
 -14  11   7     1045.79     1253.16    142.75 o 
 -13  11   7      312.47      264.73     94.71 o 
 -12  11   7      429.78      412.48     79.68 o 
 -11  11   7       19.17       46.34     56.66 o 
 -10  11   7      732.51      782.11     92.57 o 
  -9  11   7     3528.17     3407.72    106.71 o 
  -8  11   7      364.25      351.14     45.29 o 
  -7  11   7     4962.61     4856.67    115.17 o 
  -6  11   7        0.57        0.53     29.10 o 
  -5  11   7     1503.36     1476.47     66.58 o 
  -4  11   7     1722.56     1690.19     69.79 o 
  -3  11   7       80.25      112.61     31.50 o 
  -2  11   7     7857.59     7732.85    146.54 o 
  -1  11   7       75.09       77.40     33.93 o 
   0  11   7       27.89       15.87     21.39 o 
   1  11   7      480.94      459.52     42.81 o 
   2  11   7     1399.12     1286.32     64.39 o 
   3  11   7        1.68       -0.47     29.35 o 
   4  11   7     2513.54     2329.81    103.94 o 
   5  11   7      113.59      112.66     53.18 o 
   6  11   7       61.18       39.09     57.76 o 
   7  11   7       76.30       73.40     64.78 o 
   8  11   7      986.21      951.14    110.98 o 
   9  11   7      299.27      235.50     92.12 o 
  10  11   7      165.01      183.77    101.98 o 
  11  11   7      306.18      363.45    135.21 o 
 -14  12   7      713.37      816.54    140.93 o 
 -13  12   7     3161.09     3593.95    198.75 o 
 -12  12   7      156.22      126.97     84.58 o 
 -11  12   7     1196.47     1211.11    117.37 o 
 -10  12   7     1531.38     1580.61    120.68 o 
  -9  12   7       93.98       89.69     50.64 o 
  -8  12   7     3975.98     3985.26    112.89 o 
  -7  12   7     1634.83     1603.88     73.86 o 
  -6  12   7     5295.01     5219.65    161.85 o 
  -5  12   7     2334.10     2309.35     83.56 o 
  -4  12   7     2661.76     2601.95     87.18 o 
  -3  12   7     3330.33     3238.86     97.53 o 
  -2  12   7      672.18      677.05     50.87 o 
  -1  12   7     1501.17     1542.66     84.52 o 
   0  12   7     8843.91     8591.07    158.30 o 
   1  12   7        3.83        1.33     23.80 o 
   2  12   7     1355.28     1350.32     68.89 o 
   3  12   7        3.03       -5.39     30.75 o 
   4  12   7        4.46       25.75     38.43 o 
   5  12   7     1270.48     1224.59    109.12 o 
   6  12   7        0.23       17.24     55.75 o 
   7  12   7      397.81      364.65     87.09 o 
   8  12   7      185.00      200.45     86.36 o 
   9  12   7        7.61       21.79     87.47 o 
  10  12   7     1740.05     1870.78    175.89 o 
 -13  13   7      466.55      546.41    126.98 o 
 -12  13   7     2100.82     2237.93    162.03 o 
 -11  13   7       59.80      105.23     76.78 o 
 -10  13   7     1014.25     1059.31    109.43 o 
  -9  13   7     4589.92     4651.45    151.12 o 
  -8  13   7     1971.12     2161.73     90.99 o 
  -7  13   7     5664.32     5596.69    133.32 o 
  -6  13   7     2123.38     2031.21     83.40 o 
  -5  13   7     4536.54     4744.58    120.09 o 
  -4  13   7     1500.47     1505.81     71.65 o 
  -3  13   7     1003.76     1022.13     61.93 o 
  -2  13   7     3963.93     3869.29    109.74 o 
  -1  13   7     6925.53     6747.79    170.18 o 
   0  13   7     1808.92     1775.04     77.33 o 
   1  13   7     1170.36     1067.54     63.96 o 
   2  13   7      484.50      556.69     49.83 o 
   3  13   7      474.96      422.60     57.58 o 
   4  13   7     1644.64     1623.50     96.34 o 
   5  13   7      163.56      149.47     62.22 o 
   6  13   7     4416.75     4213.80    198.75 o 
   7  13   7       49.26       30.34     74.16 o 
   8  13   7      270.56      351.45    102.30 o 
   9  13   7     1085.71     1177.86    144.68 o 
  10  13   7      163.67      146.24    131.07 o 
 -12  14   7      473.05      468.51    114.38 o 
 -11  14   7      992.61     1114.15    125.68 o 
 -10  14   7     1422.13     1467.38    127.99 o 
  -9  14   7       48.13       49.24     58.00 o 
  -8  14   7     3978.21     3956.90    122.46 o 
  -7  14   7     1376.73     1382.34     76.11 o 
  -6  14   7     5698.89     5656.13    155.42 o 
  -5  14   7       39.73       10.00     33.74 o 
  -4  14   7     3342.22     3355.17    106.40 o 
  -3  14   7     3725.55     3638.39    110.50 o 
  -2  14   7     2295.78     2291.55     89.75 o 
  -1  14   7     2684.98     2725.24     96.98 o 
   0  14   7     4816.62     4665.15    125.89 o 
   1  14   7     5056.15     5100.96    134.39 o 
   2  14   7      405.77      365.88     56.58 o 
   3  14   7     1486.81     1511.01     94.59 o 
   4  14   7      576.47      604.75     72.32 o 
   5  14   7     5379.56     5257.31    173.80 o 
   6  14   7       27.75       48.96     75.20 o 
   7  14   7     2369.04     2458.48    172.86 o 
   8  14   7     1223.29     1266.18    197.78 o 
   9  14   7      198.62      244.65    121.76 o 
 -12  15   7     1828.36     2091.05    185.84 o 
 -11  15   7      277.65      347.15    110.52 o 
 -10  15   7        4.48       11.16     81.14 o 
  -9  15   7      512.75      597.17     81.54 o 
  -8  15   7     1386.23     1439.99    101.49 o 
  -7  15   7     1895.55     1993.74     92.41 o 
  -6  15   7      459.78      509.19     57.41 o 
  -5  15   7     2498.47     2451.75     97.37 o 
  -4  15   7     3031.96     2997.15    105.52 o 
  -3  15   7     1240.67     1269.42     73.93 o 
  -2  15   7     2498.25     2500.67     97.52 o 
  -1  15   7     3221.78     3232.00    109.22 o 
   0  15   7     3989.41     3872.25    119.76 o 
   1  15   7     2530.70     2489.97     99.58 o 
   2  15   7     3523.70     3296.83    134.51 o 
   3  15   7      397.03      401.95     65.06 o 
   4  15   7     3208.66     3298.34    142.68 o 
   5  15   7      107.92      104.70     62.72 o 
   6  15   7     9210.99     9089.00    301.70 o 
   7  15   7      450.55      403.53    109.79 o 
   8  15   7     2426.71     2468.81    191.93 o 
 -11  16   7       15.09       74.49    163.72 o 
 -10  16   7       87.50      103.96    145.88 o 
  -9  16   7      110.72      111.48    100.30 o 
  -8  16   7      625.44      656.42    113.67 o 
  -7  16   7     1412.19     1441.11     90.73 o 
  -6  16   7     4549.42     4838.80    139.12 o 
  -5  16   7      577.24      584.37     64.35 o 
  -4  16   7      757.91      736.46     65.77 o 
  -3  16   7     1605.50     1651.66     85.27 o 
  -2  16   7     1228.27     1235.07     76.82 o 
  -1  16   7     2267.12     2315.51     86.44 o 
   0  16   7     2665.06     2500.60    102.92 o 
   1  16   7     3098.46     2993.64    113.07 o 
   2  16   7        9.66        0.74     49.48 o 
   3  16   7     4972.36     4979.17    172.63 o 
   4  16   7      922.21     1013.16     96.85 o 
   5  16   7     3916.91     4010.16    165.63 o 
   6  16   7      109.50      104.43     73.07 o 
   7  16   7     4659.82     4793.88    245.26 o 
 -10  17   7       52.54       52.39    156.52 o 
  -9  17   7       27.46       61.65    110.49 o 
  -8  17   7      319.58      216.20    101.65 o 
  -7  17   7     2476.37     2649.02    139.20 o 
  -6  17   7      869.55      961.87     94.86 o 
  -5  17   7      654.70      724.39     86.83 o 
  -4  17   7      624.30      608.03     82.49 o 
  -3  17   7     1645.70     1729.13    111.75 o 
  -2  17   7     1181.05     1201.23     96.30 o 
  -1  17   7     1654.89     1602.09     88.84 o 
   0  17   7     1591.26     1552.20     88.07 o 
   1  17   7     1886.88     1935.55     97.32 o 
   2  17   7     1320.98     1365.14    102.95 o 
   3  17   7       81.69       97.51     65.35 o 
   4  17   7     4519.14     4574.39    183.31 o 
   5  17   7      202.81      213.74     78.78 o 
   6  17   7     3039.41     3217.90    166.30 o 
   7  17   7      599.92      717.11    248.86 o 
  -9  18   7      146.98      171.07    128.58 o 
  -8  18   7     1185.01     1433.44    156.76 o 
  -7  18   7      965.54      980.30    110.88 o 
  -6  18   7      564.94      599.49     97.38 o 
  -5  18   7      269.31      313.99     79.86 o 
  -4  18   7      776.16     1018.90    104.09 o 
  -3  18   7        0.99      134.86     70.14 o 
  -2  18   7     2106.92     2098.77     95.48 o 
  -1  18   7     1050.20     1095.87     83.31 o 
   0  18   7      427.75      494.99     68.68 o 
   1  18   7       15.15        3.13     52.01 o 
   2  18   7     1281.48     1279.35    107.87 o 
   3  18   7      404.67      350.26     85.37 o 
   4  18   7        1.02        9.83     76.04 o 
   5  18   7     2331.75     2405.14    152.40 o 
  -7  19   7      878.27      897.17    151.53 o 
  -6  19   7     1068.61     1090.97    117.55 o 
  -5  19   7       12.14       -3.48     77.21 o 
  -4  19   7      999.75     1054.72    110.79 o 
  -3  19   7      843.54      811.50    100.72 o 
  -2  19   7      178.51      208.07     64.16 o 
  -1  19   7      682.43      766.84     80.39 o 
   0  19   7        4.32      -11.38     58.92 o 
   1  19   7       55.85      102.22     74.84 o 
   2  19   7      813.60      904.72    103.56 o 
   3  19   7      169.45      181.62     94.66 o 
   4  19   7      748.10      764.65    162.60 o 
  -5  20   7     1425.69     1580.43    141.84 o 
  -4  20   7        1.83      -31.02     88.93 o 
  -3  20   7       40.01       63.83     72.23 o 
  -2  20   7      156.14      132.18     79.86 o 
  -1  20   7        0.27        3.46     73.81 o 
   0  20   7      380.37      492.62     87.28 o 
   1  20   7      400.91      369.03    107.29 o 
 -16   0   8      515.52      594.97    174.69 o 
 -15   0   8     4543.01     4396.62    316.97 o 
 -14   0   8     7330.51     7320.17    244.36 o 
 -13   0   8     5000.50     5064.54    194.75 o 
 -12   0   8    22613.63    23160.61    393.31 o 
 -11   0   8      138.40      149.36     50.20 o 
 -10   0   8     8104.59     8002.53    206.60 o 
  -9   0   8      318.09      297.18     48.08 o 
  -8   0   8    31054.00    32041.34    381.38 o 
  -7   0   8     2593.20     2662.39    103.75 o 
  -6   0   8    37430.06    38560.84    760.25 o 
  -5   0   8    26434.55    28156.64    280.36 o 
  -4   0   8     3151.21     3096.68     70.72 o 
  -3   0   8    10082.08     9823.47    142.53 o 
  -2   0   8     1214.15     1417.52     85.95 o 
  -1   0   8    29698.21    32462.88    419.62 o 
   0   0   8     6100.75     6326.48    118.83 o 
   1   0   8    21974.17    23345.79    351.51 o 
   2   0   8     2677.42     2592.23    123.12 o 
   3   0   8      176.71      222.17     55.50 o 
   4   0   8     2556.40     2483.03    145.22 o 
   5   0   8     1385.92     1349.24    120.34 o 
   6   0   8     1567.92     1545.06    138.67 o 
   7   0   8     1922.70     1861.53    163.40 o 
   8   0   8      708.82      693.45     81.97 o 
   9   0   8      354.75      331.14     69.11 o 
  10   0   8     1615.95     1657.10    130.28 o 
  11   0   8      142.41      177.01     80.72 o 
  12   0   8      851.73      944.88    127.88 o 
  13   0   8       23.36       10.06    102.47 o 
 -16   1   8      172.69      160.52    105.04 o 
 -15   1   8     1206.49     1294.62    105.61 o 
 -14   1   8     6360.02     6221.34    157.93 o 
 -13   1   8     5320.66     5226.52    139.87 o 
 -12   1   8     4917.11     4810.18    127.33 o 
 -11   1   8     5479.36     5460.86    128.09 o 
 -10   1   8      674.30      685.29     49.40 o 
  -9   1   8     9591.53     9472.79    151.08 o 
  -8   1   8      294.03      242.64     30.45 o 
  -7   1   8    23272.67    23024.55    215.97 o 
  -6   1   8     5793.75     5710.96     73.58 o 
  -5   1   8    13244.97    13058.19    123.75 o 
  -4   1   8    28740.68    29653.52    183.77 o 
  -3   1   8        2.38        1.75     14.12 o 
  -2   1   8    18659.32    19193.38    347.49 o 
  -1   1   8     5950.86     6427.66    103.69 o 
   0   1   8    29038.98    31085.40    182.84 o 
   1   1   8     1076.28     1200.05     50.10 o 
   2   1   8     8962.92     9355.04    140.94 o 
   3   1   8     9564.45     9445.90    152.33 o 
   4   1   8     1074.59      999.53     86.67 o 
   5   1   8     3212.08     3020.26    101.02 o 
   6   1   8     4251.82     4200.42    126.81 o 
   7   1   8      312.31      200.21     46.03 o 
   8   1   8      163.54      171.02     48.27 o 
   9   1   8     1649.91     1776.33    103.06 o 
  10   1   8      733.05      708.22     68.48 o 
  11   1   8     1045.06      937.44     80.25 o 
  12   1   8      258.23      261.13     68.35 o 
  13   1   8      643.00      694.28     95.10 o 
 -16   2   8       37.53       65.45     98.41 o 
 -15   2   8     1068.25     1195.89    102.04 o 
 -14   2   8     1172.02     1147.92     95.61 o 
 -13   2   8     4292.79     4336.07    127.85 o 
 -12   2   8     3431.81     3391.21    108.03 o 
 -11   2   8      527.26      565.33     49.51 o 
 -10   2   8     5202.11     5110.56    117.71 o 
  -9   2   8      564.04      568.79     42.96 o 
  -8   2   8    10432.66     9735.80    308.13 o 
  -7   2   8     1152.07     1052.28     33.65 o 
  -6   2   8    10487.57    10235.17     85.12 o 
  -5   2   8     6003.64     5901.25     79.62 o 
  -4   2   8       29.05       49.92     15.79 o 
  -3   2   8     2410.24     2136.25     47.70 o 
  -2   2   8      209.18      216.64     25.33 o 
  -1   2   8    18454.79    19500.82    183.27 o 
   0   2   8      413.66      477.38     28.30 o 
   1   2   8     6698.61     6813.89     98.01 o 
   2   2   8     4608.73     4581.85    100.34 o 
   3   2   8       17.01       14.42     24.54 o 
   4   2   8     3279.42     3046.46     95.02 o 
   5   2   8     2457.48     2159.72    131.39 o 
   6   2   8     3933.63     3794.84    120.44 o 
   7   2   8     3193.76     3102.85    115.88 o 
   8   2   8      875.47      764.63     69.95 o 
   9   2   8      778.32      779.40     93.59 o 
  10   2   8     1956.54     1879.03    112.33 o 
  11   2   8        2.40       -8.30     49.87 o 
  12   2   8     2932.92     3129.73    135.36 o 
  13   2   8        2.43        6.49     77.13 o 
 -16   3   8     1592.53     1603.44    163.77 o 
 -15   3   8      978.91     1045.76     99.91 o 
 -14   3   8     1142.57     1152.37     96.51 o 
 -13   3   8      197.43      167.39     53.71 o 
 -12   3   8     2350.87     2161.47     88.99 o 
 -11   3   8      741.42      679.83     53.77 o 
 -10   3   8      251.85      274.92     38.36 o 
  -9   3   8     4570.76     4290.26    102.16 o 
  -8   3   8     1779.26     1781.53     46.43 o 
  -7   3   8     1695.53     1465.96     43.55 o 
  -6   3   8        2.48       15.77     16.55 o 
  -5   3   8       47.61       47.26     16.84 o 
  -4   3   8        5.22        0.18     14.54 o 
  -3   3   8      116.93      122.10     17.51 o 
  -2   3   8    38865.18    42186.90    285.12 o 
  -1   3   8      183.75      145.34     18.41 o 
   0   3   8     4341.61     4070.72     70.07 o 
   1   3   8     3762.30     4052.11     76.92 o 
   2   3   8      200.84      205.78     32.71 o 
   3   3   8     4277.98     4009.36    107.83 o 
   4   3   8      831.85      780.78     56.06 o 
   5   3   8     9117.76     8938.54    190.69 o 
   6   3   8      378.11      405.26     51.78 o 
   7   3   8      451.57      472.63     59.50 o 
   8   3   8      321.20      324.52     56.89 o 
   9   3   8      832.07      820.98     79.48 o 
  10   3   8       50.67       41.26     57.48 o 
  11   3   8     2929.03     3256.82    152.08 o 
  12   3   8      472.92      489.89     92.67 o 
  13   3   8      247.13      217.46     88.26 o 
 -16   4   8       68.01      160.17     79.89 o 
 -15   4   8      366.88      410.14     77.12 o 
 -14   4   8      330.72      342.41     68.74 o 
 -13   4   8     1269.78     1233.95     91.57 o 
 -12   4   8      667.08      617.72     66.43 o 
 -11   4   8     1772.50     1682.58     74.81 o 
 -10   4   8     1300.81     1141.19     60.46 o 
  -9   4   8      788.40      708.17     47.17 o 
  -8   4   8     1198.69     1025.79     40.72 o 
  -7   4   8     5408.73     5181.44    103.38 o 
  -6   4   8       30.84       34.36     17.06 o 
  -5   4   8      565.70      589.03     30.38 o 
  -4   4   8      566.32      590.35     28.94 o 
  -3   4   8     1534.45     1305.85     37.76 o 
  -2   4   8     7564.01     8448.08    118.46 o 
  -1   4   8     3896.57     3951.93     72.11 o 
   0   4   8     3808.60     3555.38     74.60 o 
   1   4   8      483.86      524.93     32.95 o 
   2   4   8     1359.05     1430.37     60.42 o 
   3   4   8       50.95       55.31     28.84 o 
   4   4   8     7012.96     6813.27    141.57 o 
   5   4   8        5.47       15.41     33.27 o 
   6   4   8      260.69      273.98     48.38 o 
   7   4   8        8.54       23.10     38.38 o 
   8   4   8       16.31       29.05     43.21 o 
   9   4   8       11.10       17.48     51.08 o 
  10   4   8     1309.27     1161.94     97.40 o 
  11   4   8        0.42       10.35     61.04 o 
  12   4   8     1087.99     1170.40    115.14 o 
 -16   5   8       11.25      -17.96     81.70 o 
 -15   5   8      223.22      274.20     77.78 o 
 -14   5   8       78.25       96.40     59.39 o 
 -13   5   8      104.43       76.50     50.90 o 
 -12   5   8     1078.86      964.65     77.11 o 
 -11   5   8      864.69      768.21     69.69 o 
 -10   5   8      731.75      683.81     50.35 o 
  -9   5   8      527.79      488.79     41.60 o 
  -8   5   8     1024.99      974.62     35.80 o 
  -7   5   8        0.15       13.49     16.18 o 
  -6   5   8      559.10      596.02     30.61 o 
  -5   5   8      215.60      248.57     20.86 o 
  -4   5   8     7937.96     8578.26     86.14 o 
  -3   5   8      437.64      443.21     22.27 o 
  -2   5   8      888.38      826.71     29.48 o 
  -1   5   8     1277.51     1135.88     70.59 o 
   0   5   8        0.03       10.07     18.67 o 
   1   5   8      107.59      128.75     24.66 o 
   2   5   8      827.04      765.45     48.08 o 
   3   5   8      953.37      913.56     55.97 o 
   4   5   8      526.63      450.51     49.92 o 
   5   5   8      839.10      753.70     60.33 o 
   6   5   8       13.67       16.47     37.45 o 
   7   5   8     1568.59     1467.58     88.61 o 
   8   5   8      838.41      820.61     75.82 o 
   9   5   8      107.89      114.48     55.53 o 
  10   5   8        0.57      -10.56     55.58 o 
  11   5   8      612.14      657.81     92.46 o 
  12   5   8       87.50       99.99     84.80 o 
 -16   6   8       86.12      109.80     95.65 o 
 -15   6   8      345.67      368.06     79.68 o 
 -14   6   8      228.24      241.49     65.11 o 
 -13   6   8        1.65        2.27     49.86 o 
 -12   6   8      357.95      347.48     60.20 o 
 -11   6   8      108.17      101.00     41.78 o 
 -10   6   8      361.89      372.14     50.96 o 
  -9   6   8      473.27      437.53     37.06 o 
  -8   6   8        3.30        5.86     19.92 o 
  -7   6   8      734.09      684.26     31.74 o 
  -6   6   8      156.07      158.87     20.78 o 
  -5   6   8     2433.87     2673.67     51.75 o 
  -4   6   8       81.69       95.24     17.24 o 
  -3   6   8       16.07       22.34     13.21 o 
  -2   6   8      430.03      404.99     28.65 o 
  -1   6   8      577.31      576.64     44.64 o 
   0   6   8     2020.89     1922.15    129.10 o 
   1   6   8     3102.00     2964.99     66.87 o 
   2   6   8      950.44      890.22     45.62 o 
   3   6   8     5426.07     5578.48    122.49 o 
   4   6   8        5.85        5.56     33.50 o 
   5   6   8      146.84      122.34     41.10 o 
   6   6   8     4755.46     4657.79    138.16 o 
   7   6   8      339.98      332.14     56.37 o 
   8   6   8     1228.43     1222.95     88.60 o 
   9   6   8       43.70       63.33     57.21 o 
  10   6   8      342.01      418.83     79.49 o 
  11   6   8       42.05       41.85     71.10 o 
  12   6   8      101.26       74.48     91.45 o 
 -16   7   8     3099.89     3095.20    213.93 o 
 -15   7   8        1.31       14.09     73.61 o 
 -14   7   8      767.37      748.78     87.04 o 
 -13   7   8      807.32      781.40     82.33 o 
 -12   7   8      115.32      139.60     70.52 o 
 -11   7   8     1460.93     1424.40     88.67 o 
 -10   7   8      807.34      846.59     68.44 o 
  -9   7   8     1909.97     2062.93     75.29 o 
  -8   7   8     1016.02      982.40     40.02 o 
  -7   7   8      116.78      124.83     22.61 o 
  -6   7   8     2301.32     2242.67     51.61 o 
  -5   7   8      163.40      149.59     20.96 o 
  -4   7   8     1746.45     1782.59     40.80 o 
  -3   7   8      151.87       99.75     20.30 o 
  -2   7   8     3085.50     3162.13     62.27 o 
  -1   7   8       64.97       33.92     20.27 o 
   0   7   8     2697.70     2449.72     86.12 o 
   1   7   8     9137.34     9141.63    168.02 o 
   2   7   8     6478.67     6569.63    107.34 o 
   3   7   8      167.13      193.97     39.85 o 
   4   7   8        3.90        5.20     36.32 o 
   5   7   8     2336.25     2470.08     99.28 o 
   6   7   8       15.38       36.91     41.24 o 
   7   7   8     6330.26     6186.16    168.78 o 
   8   7   8      155.28      159.86     58.41 o 
   9   7   8     2660.28     2696.16    130.85 o 
  10   7   8      124.68      135.00     74.19 o 
  11   7   8      823.86     1035.05    134.38 o 
  12   7   8      388.07      449.70    131.31 o 
 -15   8   8      968.21     1066.06    111.96 o 
 -14   8   8       46.17       38.58     63.85 o 
 -13   8   8      200.07      178.37     63.06 o 
 -12   8   8      319.36      382.05     63.37 o 
 -11   8   8     1337.91     1350.94     88.71 o 
 -10   8   8     7573.89     7262.50    177.49 o 
  -9   8   8      283.52      293.09     42.82 o 
  -8   8   8     1191.75     1283.80     52.53 o 
  -7   8   8     1515.18     1559.98     54.08 o 
  -6   8   8     1381.01     1335.48     49.45 o 
  -5   8   8     1492.99     1526.18     41.99 o 
  -4   8   8     4394.25     4259.58     60.52 o 
  -3   8   8     6174.18     6043.20     79.67 o 
  -2   8   8     1035.77      958.28     58.75 o 
  -1   8   8     5051.73     4818.77    122.19 o 
   0   8   8     5504.97     5572.03    170.00 o 
   1   8   8     5953.18     5839.79    118.16 o 
   2   8   8      397.87      392.16     37.47 o 
   3   8   8     7609.90     7725.77    142.16 o 
   4   8   8     1634.48     1563.59     78.42 o 
   5   8   8      299.00      325.76     54.07 o 
   6   8   8     8258.42     7576.25    278.82 o 
   7   8   8        1.71       21.40     57.76 o 
   8   8   8     5597.03     5602.85    220.82 o 
   9   8   8      499.17      606.15    101.06 o 
  10   8   8     1797.60     1878.09    153.82 o 
  11   8   8        6.67       29.56     92.97 o 
 -15   9   8      764.76      821.42    112.18 o 
 -14   9   8      241.63      270.51     76.62 o 
 -13   9   8     1294.73     1248.48    103.20 o 
 -12   9   8      920.73      950.79     85.84 o 
 -11   9   8     3204.73     3345.89    131.97 o 
 -10   9   8       84.15      130.38     47.31 o 
  -9   9   8    16410.56    15591.11    594.07 o 
  -8   9   8      173.20      192.53     34.53 o 
  -7   9   8     1458.01     1416.46     54.78 o 
  -6   9   8     5846.57     5717.08     98.13 o 
  -5   9   8     3836.31     3705.72     77.06 o 
  -4   9   8     1629.48     1635.92     65.89 o 
  -3   9   8     5988.33     5758.19    116.67 o 
  -2   9   8    11103.19    10481.55    183.95 o 
  -1   9   8       11.61       32.82     30.21 o 
   0   9   8     2577.61     2299.96     91.38 o 
   1   9   8     2711.57     2860.60     86.86 o 
   2   9   8     7813.79     7721.95    143.80 o 
   3   9   8      360.94      320.93     56.90 o 
   4   9   8     6720.67     6231.56    201.34 o 
   5   9   8     3029.95     2934.50    146.02 o 
   6   9   8      952.20      946.08     96.36 o 
   7   9   8     2650.01     2633.22    154.05 o 
   8   9   8        1.70       -5.22     58.37 o 
   9   9   8      536.13      458.23     97.11 o 
  10   9   8      373.87      313.24    100.64 o 
  11   9   8     1458.64     1453.34    166.13 o 
 -15  10   8     1671.10     1797.52    283.08 o 
 -14  10   8     3199.48     3193.33    192.69 o 
 -13  10   8      359.32      401.77     84.26 o 
 -12  10   8     5259.09     5322.15    176.06 o 
 -11  10   8      599.10      592.57     73.75 o 
 -10  10   8    12772.95    12690.62    246.85 o 
  -9  10   8      236.19      219.99     46.70 o 
  -8  10   8     9912.70     9948.99    151.58 o 
  -7  10   8     3243.45     3089.87     90.97 o 
  -6  10   8     4798.08     4543.25    167.90 o 
  -5  10   8     7270.08     7213.42    133.57 o 
  -4  10   8    13922.54    13732.35    185.10 o 
  -3  10   8    18642.40    18359.64    215.25 o 
  -2  10   8     1603.75     1474.51     76.67 o 
  -1  10   8     7028.15     6944.43    158.06 o 
   0  10   8       23.14        6.74     22.92 o 
   1  10   8     4270.73     4316.79    113.79 o 
   2  10   8      135.86      146.74     33.57 o 
   3  10   8     3600.93     3395.47    151.40 o 
   4  10   8     1587.19     1504.94    109.57 o 
   5  10   8      139.27      164.05     59.16 o 
   6  10   8     2739.54     2484.73    148.03 o 
   7  10   8        2.83       -1.75     62.77 o 
   8  10   8     1062.19      957.18    115.20 o 
   9  10   8      127.98      111.02     85.22 o 
  10  10   8      902.96     1073.93    142.55 o 
  11  10   8       15.18       19.29    137.42 o 
 -14  11   8     2552.06     2934.48    192.50 o 
 -13  11   8     2564.45     2618.82    172.02 o 
 -12  11   8      208.00      263.80     84.18 o 
 -11  11   8     8493.16     8934.80    270.55 o 
 -10  11   8       14.33       13.25     54.18 o 
  -9  11   8     4388.82     4405.87    140.72 o 
  -8  11   8      116.54      151.86     41.62 o 
  -7  11   8    10943.84    11224.13    174.90 o 
  -6  11   8     6156.50     6166.86    130.52 o 
  -5  11   8     6802.03     6611.47    133.13 o 
  -4  11   8    15098.92    15074.36    201.60 o 
  -3  11   8      230.78      216.62     35.88 o 
  -2  11   8     3605.20     3358.12    115.27 o 
  -1  11   8     1342.74     1204.89     74.10 o 
   0  11   8     3973.24     3916.53    106.96 o 
   1  11   8       48.13       66.62     28.77 o 
   2  11   8     8581.29     8649.34    163.47 o 
   3  11   8     3003.51     2962.89    115.90 o 
   4  11   8     2485.43     2386.72    136.81 o 
   5  11   8       25.25       43.30     55.93 o 
   6  11   8      883.64      855.00     98.00 o 
   7  11   8      845.96      882.45    109.72 o 
   8  11   8      101.67      169.41     85.22 o 
   9  11   8      987.04      929.98    126.47 o 
  10  11   8       18.30        4.63    104.69 o 
 -14  12   8      430.92      461.45    136.11 o 
 -13  12   8      742.87      972.72    129.79 o 
 -12  12   8     3307.80     3256.16    183.07 o 
 -11  12   8       85.81      134.91     75.18 o 
 -10  12   8     1667.07     1715.87    160.37 o 
  -9  12   8       21.07       12.36     50.42 o 
  -8  12   8     3234.03     3253.20    124.47 o 
  -7  12   8      421.57      434.32     47.48 o 
  -6  12   8     6856.53     6799.27    141.03 o 
  -5  12   8     5195.85     5111.85    122.03 o 
  -4  12   8     3739.04     3631.03    104.38 o 
  -3  12   8     1157.72     1303.28     66.68 o 
  -2  12   8       34.19       24.05     28.89 o 
  -1  12   8      884.00      915.88     68.50 o 
   0  12   8      417.37      347.92     42.30 o 
   1  12   8     5928.77     5978.22    136.99 o 
   2  12   8     1592.87     1569.85     77.13 o 
   3  12   8     4171.41     3929.57    136.94 o 
   4  12   8      279.75      257.67     69.25 o 
   5  12   8       75.56       59.15     59.00 o 
   6  12   8      627.58      606.33     92.68 o 
   7  12   8      216.68      242.32     85.52 o 
   8  12   8     1544.92     1603.05    148.01 o 
   9  12   8        8.83       38.70     95.97 o 
  10  12   8      664.94      656.77    141.15 o 
 -13  13   8      607.82      609.04    131.13 o 
 -12  13   8      522.79      678.83    118.95 o 
 -11  13   8     1197.08     1202.05    122.89 o 
 -10  13   8      100.38       76.66     70.43 o 
  -9  13   8      355.20      399.73     69.42 o 
  -8  13   8      118.14      102.78     50.65 o 
  -7  13   8     2322.45     2334.36     91.13 o 
  -6  13   8     1738.92     1642.99     78.37 o 
  -5  13   8      435.82      461.58     48.41 o 
  -4  13   8     6280.04     6357.52    140.83 o 
  -3  13   8      255.65      241.85     41.54 o 
  -2  13   8      268.47      271.36     41.69 o 
  -1  13   8     1853.44     1660.54     91.84 o 
   0  13   8     3027.23     3081.93    102.66 o 
   1  13   8     1038.81      954.23     64.11 o 
   2  13   8      742.00      799.82     69.96 o 
   3  13   8     3096.13     2865.13    123.08 o 
   4  13   8        8.68      -13.69     56.76 o 
   5  13   8        9.33       -1.53     58.96 o 
   6  13   8      117.81      126.58     76.06 o 
   7  13   8      592.75      565.93    103.89 o 
   8  13   8        3.24        2.11     90.34 o 
   9  13   8     1811.07     1915.82    180.47 o 
 -12  14   8      472.53      562.45    117.77 o 
 -11  14   8        7.64       -7.85     82.45 o 
 -10  14   8      109.75      142.88     79.95 o 
  -9  14   8       58.58       79.02     61.43 o 
  -8  14   8        3.24       17.09     50.68 o 
  -7  14   8       50.19       45.18     41.49 o 
  -6  14   8      925.28      922.14     66.24 o 
  -5  14   8     2214.12     2239.39     90.77 o 
  -4  14   8      496.78      482.09     52.69 o 
  -3  14   8      401.32      403.93     49.44 o 
  -2  14   8     2249.00     2125.55     89.06 o 
  -1  14   8        2.10      -10.95     39.19 o 
   0  14   8     1750.50     1672.71     82.09 o 
   1  14   8     1668.08     1602.94     82.52 o 
   2  14   8     2164.73     2039.79    108.42 o 
   3  14   8        3.56       10.71     46.97 o 
   4  14   8     1638.88     1560.84    104.59 o 
   5  14   8        5.91       15.54     73.71 o 
   6  14   8        5.52      -39.09     64.23 o 
   7  14   8      286.84      231.66     96.72 o 
   8  14   8     1379.04     1444.29    158.98 o 
   9  14   8       28.70      -12.75    136.73 o 
 -12  15   8        1.29        4.85    117.48 o 
 -11  15   8        6.48      -25.08     95.83 o 
 -10  15   8        0.12       -8.48     81.49 o 
  -9  15   8       48.96       88.84     70.18 o 
  -8  15   8       77.17       49.42     62.28 o 
  -7  15   8       59.79       72.48     46.65 o 
  -6  15   8      365.45      396.62     55.63 o 
  -5  15   8      420.28      361.52     53.72 o 
  -4  15   8      187.16      152.85     45.71 o 
  -3  15   8      857.41      871.23     66.36 o 
  -2  15   8      286.87      297.12     50.20 o 
  -1  15   8      599.67      579.76     47.82 o 
   0  15   8        2.23        2.27     44.25 o 
   1  15   8      258.88      288.00     50.45 o 
   2  15   8     1096.12     1099.99     88.93 o 
   3  15   8      685.42      594.52     74.24 o 
   4  15   8      286.16      253.24     67.80 o 
   5  15   8      172.31      168.80    133.93 o 
   6  15   8      528.95      518.41    108.42 o 
   7  15   8      108.66      104.10    101.98 o 
   8  15   8       13.04       81.74    128.20 o 
 -11  16   8       16.00       13.75    151.94 o 
 -10  16   8       73.53       80.67    112.19 o 
  -9  16   8      132.91      146.07     91.41 o 
  -8  16   8      139.47      115.63     71.23 o 
  -7  16   8        0.52        1.56     54.65 o 
  -6  16   8      456.25      526.36     63.50 o 
  -5  16   8       20.20        2.94     45.27 o 
  -4  16   8      248.90      221.67     49.88 o 
  -3  16   8       46.70       33.57     44.67 o 
  -2  16   8        4.29       25.08     41.66 o 
  -1  16   8        6.22        6.56     37.00 o 
   0  16   8      468.00      482.07     58.08 o 
   1  16   8      634.91      649.12     66.32 o 
   2  16   8      475.72      443.25     69.48 o 
   3  16   8     1433.69     1351.33    102.19 o 
   4  16   8      113.57       98.38     64.58 o 
   5  16   8      334.34      418.85     83.97 o 
   6  16   8      193.21      222.64    106.83 o 
   7  16   8      552.71      488.40    144.73 o 
 -10  17   8       10.90      -10.15    156.36 o 
  -9  17   8       23.85       12.66    117.52 o 
  -8  17   8      204.61      191.59    105.49 o 
  -7  17   8      420.02      427.83     93.44 o 
  -6  17   8        0.51       -6.77     66.76 o 
  -5  17   8      964.66      925.99     93.92 o 
  -4  17   8      509.08      566.76     81.37 o 
  -3  17   8        8.16       -5.57     53.13 o 
  -2  17   8      115.81      103.31     63.46 o 
  -1  17   8        1.87       15.05     44.84 o 
   0  17   8     2151.21     2248.89    105.08 o 
   1  17   8      219.57      202.41     57.53 o 
   2  17   8     2355.79     2437.03    132.51 o 
   3  17   8     1034.37      948.97     97.29 o 
   4  17   8      210.99      180.29     75.53 o 
   5  17   8      162.13      192.98     78.41 o 
   6  17   8      455.17      439.76    139.61 o 
  -8  18   8      370.73      400.41    125.90 o 
  -7  18   8      168.45      154.21    107.29 o 
  -6  18   8     1266.54     1331.42    116.72 o 
  -5  18   8      430.51      463.96     86.42 o 
  -4  18   8      147.62      208.49     75.95 o 
  -3  18   8      315.22      286.67     96.38 o 
  -2  18   8       68.52       79.66     56.43 o 
  -1  18   8      866.24      947.28     81.53 o 
   0  18   8        2.69       23.49     56.61 o 
   1  18   8     2726.40     2742.91    145.08 o 
   2  18   8      902.28      994.81    105.14 o 
   3  18   8     1952.73     2129.44    136.86 o 
   4  18   8     1540.28     1584.34    133.94 o 
   5  18   8     1327.18     1409.84    188.29 o 
  -7  19   8      676.51      703.93    133.79 o 
  -6  19   8      140.20      153.60     90.08 o 
  -5  19   8     1616.87     1627.87    126.62 o 
  -4  19   8      363.68      349.33     89.57 o 
  -3  19   8      812.39      829.92    102.15 o 
  -2  19   8     2210.28     2304.74    118.66 o 
  -1  19   8      174.47      180.61     69.92 o 
   0  19   8     1949.67     2017.27    116.71 o 
   1  19   8      137.44      124.44     82.45 o 
   2  19   8     1434.80     1599.88    134.90 o 
   3  19   8      424.82      382.43    117.21 o 
  -4  20   8     1201.15     1343.74    133.62 o 
  -3  20   8     1851.42     1935.02    122.69 o 
  -2  20   8     1118.25     1117.48    105.69 o 
  -1  20   8     3160.29     3211.16    149.92 o 
   0  20   8       62.24       93.85     88.62 o 
 -16   1   9       40.63       24.88     95.79 o 
 -15   1   9        8.83       -0.24     59.70 o 
 -14   1   9        0.01      -10.82     44.63 o 
 -13   1   9     1078.29     1075.86     72.94 o 
 -12   1   9      926.90      890.71     62.40 o 
 -11   1   9       40.99       64.86     31.01 o 
 -10   1   9     1349.69     1310.18     64.06 o 
  -9   1   9      682.88      705.07     46.54 o 
  -8   1   9     2460.21     2439.50     75.50 o 
  -7   1   9     2438.11     2193.17     78.24 o 
  -6   1   9     4527.37     4464.38     50.85 o 
  -5   1   9       23.51       41.15     15.56 o 
  -4   1   9    11147.03    11979.48    118.97 o 
  -3   1   9      143.37      127.33     19.78 o 
  -2   1   9     2021.57     2082.61     63.71 o 
  -1   1   9      359.04      383.85     33.30 o 
   0   1   9     3305.64     3290.77     60.19 o 
   1   1   9     1145.65     1167.63     52.62 o 
   2   1   9     5382.97     5483.22    114.25 o 
   3   1   9     1115.24     1035.06     58.16 o 
   4   1   9      595.81      548.61     51.28 o 
   5   1   9      535.79      529.35     54.30 o 
   6   1   9     1563.43     1401.06     81.14 o 
   7   1   9       91.87      102.56     43.48 o 
   8   1   9        0.92       -4.33     43.33 o 
   9   1   9      869.46      810.98     69.26 o 
  10   1   9      503.55      532.21     66.31 o 
  11   1   9        8.12        2.60     54.77 o 
  12   1   9       20.75       30.14     65.90 o 
 -16   2   9       65.28      104.31     75.00 o 
 -15   2   9      101.85       81.40     65.65 o 
 -14   2   9        2.20       13.45     45.20 o 
 -13   2   9       55.29       38.85     41.04 o 
 -12   2   9     5542.52     5548.55    137.98 o 
 -11   2   9     4303.40     4418.19    117.08 o 
 -10   2   9       93.15       80.74     33.25 o 
  -9   2   9      795.55      720.60     47.34 o 
  -8   2   9     2009.96     1899.42     67.39 o 
  -7   2   9      731.59      684.15     32.62 o 
  -6   2   9     2453.96     2589.40     57.54 o 
  -5   2   9    12859.40    12783.30    124.11 o 
  -4   2   9      648.84      701.09     32.32 o 
  -3   2   9     1730.34     1583.06     44.11 o 
  -2   2   9       20.93       50.84     22.43 o 
  -1   2   9     3372.76     3153.52     61.97 o 
   0   2   9        6.58       10.16     18.21 o 
   1   2   9    17930.40    18357.41    279.89 o 
   2   2   9    14567.69    15024.74    189.89 o 
   3   2   9      134.39      143.96     34.16 o 
   4   2   9      171.04      217.46     40.00 o 
   5   2   9     3705.36     3624.92    115.58 o 
   6   2   9      294.65      268.02     48.89 o 
   7   2   9     1203.28     1233.51     82.55 o 
   8   2   9     3929.79     4114.34    144.22 o 
   9   2   9      301.53      332.61     62.90 o 
  10   2   9      333.33      329.24     72.50 o 
  11   2   9      180.98      224.93     63.34 o 
  12   2   9      623.25      671.47     88.77 o 
 -16   3   9       73.39      125.75     78.62 o 
 -15   3   9      150.96      153.58     69.02 o 
 -14   3   9       33.47        0.20     53.88 o 
 -13   3   9     3003.78     2984.41    109.42 o 
 -12   3   9      973.79      927.90     63.88 o 
 -11   3   9      704.46      734.40     55.32 o 
 -10   3   9     2067.29     2077.54     78.33 o 
  -9   3   9     1256.23     1203.20     58.58 o 
  -8   3   9     1608.76     1481.30     45.17 o 
  -7   3   9     1807.15     1753.29     49.19 o 
  -6   3   9     9922.05     9536.55    119.60 o 
  -5   3   9      682.82      737.63     33.66 o 
  -4   3   9    11465.52    11203.29    115.15 o 
  -3   3   9     2245.18     2271.85     51.90 o 
  -2   3   9     5382.85     5110.37    104.29 o 
  -1   3   9     2260.86     2333.93     52.03 o 
   0   3   9    12781.60    12977.67    136.64 o 
   1   3   9     4729.37     4748.52     88.03 o 
   2   3   9     7362.67     6967.13    425.52 o 
   3   3   9     3245.24     3231.34     96.91 o 
   4   3   9     5548.87     5614.93    133.73 o 
   5   3   9     1212.53     1226.68     73.35 o 
   6   3   9     2030.27     1860.26     92.15 o 
   7   3   9     5849.15     5462.74    199.34 o 
   8   3   9      674.48      633.50     71.87 o 
   9   3   9     4584.23     4642.13    194.86 o 
  10   3   9     1084.12     1116.84     98.60 o 
  11   3   9      708.22      785.89     97.87 o 
  12   3   9      474.86      552.00     86.32 o 
 -16   4   9     2010.53     2006.13    140.74 o 
 -15   4   9      353.15      347.52     77.80 o 
 -14   4   9     1669.79     1607.26    106.96 o 
 -13   4   9        5.14       15.67     46.34 o 
 -12   4   9     3785.30     3653.66    112.22 o 
 -11   4   9       11.87       -2.99     31.18 o 
 -10   4   9     3497.89     3425.74     99.19 o 
  -9   4   9      731.98      680.00     46.71 o 
  -8   4   9     3137.86     3039.42     66.37 o 
  -7   4   9     1595.74     1607.45     49.54 o 
  -6   4   9     3512.36     3581.68     69.51 o 
  -5   4   9     8984.30     8461.72    261.97 o 
  -4   4   9      771.62      693.60     32.33 o 
  -3   4   9     2596.17     2323.96     55.26 o 
  -2   4   9      169.88      155.76     22.19 o 
  -1   4   9     1939.55     1748.44     54.54 o 
   0   4   9     4198.35     4412.79     79.47 o 
   1   4   9     8597.60     8143.92    467.12 o 
   2   4   9     6851.26     6564.37    125.93 o 
   3   4   9     4759.18     4536.84    147.20 o 
   4   4   9     5343.52     5190.69    129.45 o 
   5   4   9     1053.81     1003.87     68.65 o 
   6   4   9     7114.67     7105.98    170.35 o 
   7   4   9      100.23      120.32     50.15 o 
   8   4   9     6198.06     6320.88    178.68 o 
   9   4   9     1443.93     1418.45    101.35 o 
  10   4   9     3022.24     3132.13    145.74 o 
  11   4   9     1174.10     1128.68    109.08 o 
  12   4   9      567.28      656.31    106.36 o 
 -16   5   9     1764.97     1923.07    145.41 o 
 -15   5   9     2747.55     2620.28    140.75 o 
 -14   5   9      108.87      126.73     57.68 o 
 -13   5   9     1865.51     1847.98    108.60 o 
 -12   5   9       15.29       13.41     42.16 o 
 -11   5   9     3091.81     3115.88    100.74 o 
 -10   5   9      136.27       98.24     31.82 o 
  -9   5   9     3969.75     4084.29    102.58 o 
  -8   5   9      123.88      107.19     24.81 o 
  -7   5   9      468.32      459.20     32.22 o 
  -6   5   9     1036.73      982.72     40.43 o 
  -5   5   9     2384.69     2477.35     57.68 o 
  -4   5   9     2724.77     2460.70     53.89 o 
  -3   5   9      475.54      543.51     29.85 o 
  -2   5   9     5006.23     4990.96     50.91 o 
  -1   5   9      473.35      390.00     26.07 o 
   0   5   9     1397.90     1287.03     41.89 o 
   1   5   9     1027.14      931.80     45.05 o 
   2   5   9     4334.75     4134.20    102.09 o 
   3   5   9     5191.48     5027.46    119.41 o 
   4   5   9      589.07      593.96     55.29 o 
   5   5   9     5089.73     5308.12    191.93 o 
   6   5   9     2642.15     2588.25    106.96 o 
   7   5   9     5787.60     5641.04    210.17 o 
   8   5   9      786.81      897.29     82.67 o 
   9   5   9     6752.78     6766.49    196.82 o 
  10   5   9      545.10      600.06     88.54 o 
  11   5   9     2046.63     2201.38    140.18 o 
  12   5   9     3301.44     3447.54    183.35 o 
 -16   6   9     3161.67     3189.94    174.68 o 
 -15   6   9      463.09      478.66     88.07 o 
 -14   6   9     2590.52     2646.17    136.72 o 
 -13   6   9      380.80      359.07     65.27 o 
 -12   6   9     1083.94     1091.94     83.99 o 
 -11   6   9      170.33      131.92     45.63 o 
 -10   6   9     4203.48     4213.79    110.61 o 
  -9   6   9      111.13      114.24     29.71 o 
  -8   6   9      907.13      907.47     44.10 o 
  -7   6   9     1256.56     1247.56     40.98 o 
  -6   6   9     1249.04     1267.69     39.89 o 
  -5   6   9     1362.01     1383.48     39.95 o 
  -4   6   9     1096.38     1007.24     33.37 o 
  -3   6   9     2948.16     2580.20     51.75 o 
  -2   6   9      743.41      873.28     47.28 o 
  -1   6   9     5546.62     5141.17    155.42 o 
   0   6   9      317.24      272.04     31.86 o 
   1   6   9     1960.59     1901.69     58.85 o 
   2   6   9      226.07      192.83     37.77 o 
   3   6   9    11541.75    11436.50    184.20 o 
   4   6   9     5840.05     5616.44    136.81 o 
   5   6   9      449.07      390.54     54.11 o 
   6   6   9    11954.97    11910.49    221.37 o 
   7   6   9      190.58      208.39     56.76 o 
   8   6   9     4697.41     4780.48    200.23 o 
   9   6   9       81.51       93.64     64.34 o 
  10   6   9     3924.77     3922.55    167.70 o 
  11   6   9     1172.81     1192.03    143.77 o 
  12   6   9      215.33      268.34    187.79 o 
 -15   7   9     1937.92     2014.83    133.83 o 
 -14   7   9      530.83      617.34     87.31 o 
 -13   7   9       91.35      127.89     60.67 o 
 -12   7   9       31.36       25.33     43.88 o 
 -11   7   9     2415.43     2320.79    110.60 o 
 -10   7   9      378.07      339.04     52.44 o 
  -9   7   9     2898.87     2805.41     87.45 o 
  -8   7   9     1673.98     1517.02     55.55 o 
  -7   7   9      678.20      710.05     34.73 o 
  -6   7   9      493.04      525.92     30.01 o 
  -5   7   9      780.61      739.09     32.10 o 
  -4   7   9     4709.42     4570.27     64.34 o 
  -3   7   9      648.16      516.86     31.14 o 
  -2   7   9     7731.28     7643.60    310.33 o 
  -1   7   9      404.42      363.93     37.41 o 
   0   7   9      191.01      155.01     30.67 o 
   1   7   9     1219.35     1141.69     46.95 o 
   2   7   9    10161.28     9943.08    137.85 o 
   3   7   9      185.91      255.20     45.17 o 
   4   7   9     3082.19     3053.33    105.77 o 
   5   7   9     6419.03     6752.53    162.25 o 
   6   7   9        2.54        7.73     44.10 o 
   7   7   9     2896.91     2926.27    127.50 o 
   8   7   9      463.28      384.80     84.36 o 
   9   7   9     2910.41     2879.66    174.01 o 
  10   7   9        2.32      -54.99     78.16 o 
  11   7   9     1560.81     1600.62    161.20 o 
 -15   8   9      182.37      193.16     79.08 o 
 -14   8   9      141.53      155.41     71.06 o 
 -13   8   9     1374.51     1498.89    106.13 o 
 -12   8   9      367.77      418.89     66.66 o 
 -11   8   9      289.39      301.53     57.97 o 
 -10   8   9     2083.51     1888.06     97.47 o 
  -9   8   9      166.08      147.47     43.23 o 
  -8   8   9      368.07      289.13     39.53 o 
  -7   8   9     1601.11     1549.76     48.44 o 
  -6   8   9      649.21      643.26     33.18 o 
  -5   8   9     1141.16     1246.39     40.10 o 
  -4   8   9     2394.46     2287.14     78.77 o 
  -3   8   9     6651.30     6665.38    126.53 o 
  -2   8   9      106.99       70.67     22.75 o 
  -1   8   9     1350.05     1314.05     47.98 o 
   0   8   9       30.38       49.19     26.96 o 
   1   8   9     2420.28     2201.92     92.72 o 
   2   8   9       63.68       83.13     39.11 o 
   3   8   9     9804.57     9248.83    237.03 o 
   4   8   9     1445.14     1397.39    101.79 o 
   5   8   9       91.11      130.12     53.62 o 
   6   8   9     1640.27     1473.85    115.36 o 
   7   8   9      128.51      122.11     66.39 o 
   8   8   9     2408.35     2287.39    154.17 o 
   9   8   9      421.26      431.81     97.24 o 
  10   8   9     1565.81     1535.02    149.14 o 
  11   8   9      206.07      240.43    120.63 o 
 -15   9   9      127.36      142.26    112.63 o 
 -14   9   9      895.75      848.61    101.93 o 
 -13   9   9      169.74      186.75     67.39 o 
 -12   9   9     1708.25     1699.79    108.02 o 
 -11   9   9      526.81      570.22     71.28 o 
 -10   9   9      420.52      385.96     60.10 o 
  -9   9   9      360.29      371.94     53.92 o 
  -8   9   9      390.31      378.46     45.91 o 
  -7   9   9      420.34      367.32     41.37 o 
  -6   9   9     3741.74     3635.31     94.68 o 
  -5   9   9       86.96       76.92     29.96 o 
  -4   9   9     3795.10     3586.89     95.23 o 
  -3   9   9     1116.62      952.57     53.93 o 
  -2   9   9     1600.24     1478.64     75.29 o 
  -1   9   9      577.07      448.74     48.57 o 
   0   9   9        1.30        4.25     24.40 o 
   1   9   9      304.86      320.15     45.59 o 
   2   9   9     4141.02     3895.67    127.45 o 
   3   9   9     1237.36     1130.69    100.20 o 
   4   9   9     5461.28     5139.83    189.82 o 
   5   9   9      277.15      290.28     64.19 o 
   6   9   9      215.40      216.58     63.42 o 
   7   9   9      574.44      453.56     81.92 o 
   8   9   9      142.41      140.40     73.44 o 
   9   9   9      335.55      333.38     96.40 o 
  10   9   9        7.94      -13.97     87.34 o 
  11   9   9        5.98        1.15    187.63 o 
 -14  10   9      487.45      638.58    116.66 o 
 -13  10   9       95.85      114.23     82.88 o 
 -12  10   9      327.51      280.70     81.94 o 
 -11  10   9     1511.79     1416.04    120.14 o 
 -10  10   9      164.73      185.72     65.13 o 
  -9  10   9     1813.91     1807.35    119.03 o 
  -8  10   9      508.65      540.90     60.57 o 
  -7  10   9       78.42       61.31     34.04 o 
  -6  10   9        0.57      -17.47     27.55 o 
  -5  10   9     2100.29     2109.57     76.98 o 
  -4  10   9      437.62      427.43     42.75 o 
  -3  10   9      149.13      124.79     32.66 o 
  -2  10   9     1359.50     1241.74     73.55 o 
  -1  10   9     2418.30     2200.48     95.08 o 
   0  10   9      538.63      542.99     46.86 o 
   1  10   9     2308.99     2044.75     80.10 o 
   2  10   9     1151.21     1098.53     76.76 o 
   3  10   9        2.84        9.70     47.79 o 
   4  10   9       74.61       80.40     50.51 o 
   5  10   9      357.68      380.02     75.61 o 
   6  10   9      688.42      603.09     89.71 o 
   7  10   9      167.62      148.83     76.23 o 
   8  10   9     1827.23     1866.39    150.37 o 
   9  10   9      123.44      127.80     92.82 o 
  10  10   9      118.90      127.34    112.23 o 
 -14  11   9        9.10      -13.98    105.00 o 
 -13  11   9      351.39      357.24    100.05 o 
 -12  11   9      613.55      699.61    105.36 o 
 -11  11   9      620.89      638.66     94.31 o 
 -10  11   9      601.33      592.73     88.30 o 
  -9  11   9     1320.58     1269.42     90.45 o 
  -8  11   9     4723.14     4878.95    190.63 o 
  -7  11   9     1544.67     1574.32     72.44 o 
  -6  11   9     1997.00     1855.18     76.77 o 
  -5  11   9      944.26      864.17     56.14 o 
  -4  11   9     1130.08     1198.91     63.99 o 
  -3  11   9      250.25      219.19     37.04 o 
  -2  11   9     4901.99     4486.57    134.91 o 
  -1  11   9     3402.74     3232.33    117.61 o 
   0  11   9      541.53      563.78     48.82 o 
   1  11   9     1341.29     1277.92     68.33 o 
   2  11   9      530.82      550.62     50.88 o 
   3  11   9       96.78      144.63     58.16 o 
   4  11   9       19.91        9.63     53.83 o 
   5  11   9     3071.12     3084.38    361.26 o 
   6  11   9      504.98      510.15     91.40 o 
   7  11   9      393.14      360.49     87.45 o 
   8  11   9      435.95      413.12     97.27 o 
   9  11   9       27.78      -12.49     92.66 o 
  10  11   9      188.80      147.55    132.93 o 
 -13  12   9      106.91      123.75     96.62 o 
 -12  12   9     1135.05     1245.32    131.67 o 
 -11  12   9      256.10      199.56     81.76 o 
 -10  12   9      663.96      666.95     93.13 o 
  -9  12   9     2631.03     2939.89    156.04 o 
  -8  12   9     1086.64     1269.36     88.15 o 
  -7  12   9     2955.30     2921.08     97.96 o 
  -6  12   9      108.05       92.78     37.94 o 
  -5  12   9     1437.16     1419.11     70.83 o 
  -4  12   9      507.14      464.05     47.55 o 
  -3  12   9     7100.60     6909.89    146.11 o 
  -2  12   9       59.52       56.97     39.71 o 
  -1  12   9     6877.01     6735.52    172.28 o 
   0  12   9      816.54      781.26     57.52 o 
   1  12   9     2242.58     2175.36     89.74 o 
   2  12   9      605.26      535.76     61.88 o 
   3  12   9      397.84      360.98     69.81 o 
   4  12   9     3184.04     2978.83    161.10 o 
   5  12   9      635.35      593.20     91.47 o 
   6  12   9      875.12      783.98    103.95 o 
   7  12   9      449.99      375.82     94.72 o 
   8  12   9        7.19      -14.40     87.31 o 
   9  12   9      440.81      529.90    130.22 o 
 -13  13   9     1591.44     1732.49    167.14 o 
 -12  13   9       32.99       44.26     88.50 o 
 -11  13   9     1238.68     1490.05    178.46 o 
 -10  13   9     2767.29     2803.54    164.19 o 
  -9  13   9     2117.88     2077.95    139.13 o 
  -8  13   9     2306.39     2343.84    114.66 o 
  -7  13   9      794.79      854.14     64.48 o 
  -6  13   9     4856.01     4684.70    124.72 o 
  -5  13   9     1727.46     1655.30     78.49 o 
  -4  13   9     2574.52     2490.26     94.53 o 
  -3  13   9       76.68       44.73     35.81 o 
  -2  13   9     9940.22     9527.90    178.51 o 
  -1  13   9      141.92      182.03     47.46 o 
   0  13   9     5523.58     5501.94    138.72 o 
   1  13   9      305.02      329.80     47.48 o 
   2  13   9     1312.91     1329.17     89.50 o 
   3  13   9     3662.04     3596.61    139.54 o 
   4  13   9      651.57      510.58     88.20 o 
   5  13   9     1928.14     1937.52    146.48 o 
   6  13   9     2212.89     1990.90    156.02 o 
   7  13   9      918.92      972.06    129.81 o 
   8  13   9       19.84       45.23    100.74 o 
   9  13   9      546.54      680.31    162.31 o 
 -12  14   9     2162.55     2283.31    177.58 o 
 -11  14   9       73.81      105.03     95.22 o 
 -10  14   9     2045.71     2094.96    151.16 o 
  -9  14   9     1213.73     1320.50    121.76 o 
  -8  14   9     1847.79     1885.45    108.81 o 
  -7  14   9     2470.24     2511.15     99.61 o 
  -6  14   9     1354.92     1283.88     76.09 o 
  -5  14   9     1049.83     1184.28     71.37 o 
  -4  14   9       78.53       63.04     39.16 o 
  -3  14   9     5730.36     5568.93    140.67 o 
  -2  14   9      702.67      678.81     60.51 o 
  -1  14   9     6276.86     6330.60    136.47 o 
   0  14   9      372.99      365.00     50.05 o 
   1  14   9     2297.70     2325.25     99.28 o 
   2  14   9     2245.63     2198.87    115.43 o 
   3  14   9       40.64       35.74     50.43 o 
   4  14   9     5823.19     5716.16    233.97 o 
   5  14   9      550.60      534.06    102.68 o 
   6  14   9     2693.56     2699.12    181.91 o 
   7  14   9      529.28      525.83    120.14 o 
   8  14   9     1940.69     1980.98    191.63 o 
 -11  15   9     1414.08     1513.99    154.17 o 
 -10  15   9      652.83      652.29    114.43 o 
  -9  15   9      425.83      452.00    102.08 o 
  -8  15   9      307.40      341.54     72.33 o 
  -7  15   9     1650.82     1719.78     91.41 o 
  -6  15   9      427.69      494.96     61.76 o 
  -5  15   9      132.40      120.93     44.61 o 
  -4  15   9     1699.54     1644.91     85.67 o 
  -3  15   9      541.24      484.89     57.26 o 
  -2  15   9     2466.04     2338.45     98.65 o 
  -1  15   9       32.75       34.70     38.99 o 
   0  15   9     5765.74     5659.40    150.85 o 
   1  15   9      218.64      213.66     51.27 o 
   2  15   9       71.06       67.38     52.59 o 
   3  15   9     3186.54     3191.64    143.32 o 
   4  15   9     1060.49     1007.75    123.37 o 
   5  15   9     3329.27     3357.75    198.31 o 
   6  15   9      390.95      386.01    114.29 o 
   7  15   9     3013.58     3268.58    218.70 o 
 -10  16   9      290.72      367.69    116.33 o 
  -9  16   9      303.85      334.37    109.16 o 
  -8  16   9     1117.61     1229.58    108.01 o 
  -7  16   9      108.38      140.47     71.36 o 
  -6  16   9     1981.40     1992.82     98.22 o 
  -5  16   9      653.27      661.14     67.72 o 
  -4  16   9       31.63       32.35     46.44 o 
  -3  16   9      269.18      269.89     54.83 o 
  -2  16   9      611.66      597.63     64.97 o 
  -1  16   9     2797.43     2917.34    101.75 o 
   0  16   9        4.66        3.68     45.06 o 
   1  16   9      790.29      924.47     76.48 o 
   2  16   9     1102.95     1139.87     98.72 o 
   3  16   9      117.76       95.20     64.39 o 
   4  16   9     2288.10     2505.27    138.68 o 
   5  16   9       15.46       57.47     95.74 o 
   6  16   9     2520.87     2532.87    198.22 o 
  -9  17   9        3.88       -4.26    145.71 o 
  -8  17   9      692.50      671.93    130.62 o 
  -7  17   9      858.71      906.37    128.29 o 
  -6  17   9       16.49       25.82     72.41 o 
  -5  17   9      490.19      569.51     72.74 o 
  -4  17   9      780.94      818.37     77.59 o 
  -3  17   9      139.01      153.79     56.70 o 
  -2  17   9      857.14      905.87     63.72 o 
  -1  17   9       18.57        6.25     45.84 o 
   0  17   9     1613.34     1671.75     98.81 o 
   1  17   9       54.56       79.82     57.21 o 
   2  17   9      368.34      379.79     78.78 o 
   3  17   9     1376.49     1503.04    118.74 o 
   4  17   9       28.72       59.56     77.16 o 
   5  17   9     2151.71     2167.95    190.85 o 
  -8  18   9        1.12        1.83    109.97 o 
  -7  18   9      117.98       93.65    106.01 o 
  -6  18   9      191.41      179.40     83.67 o 
  -5  18   9       24.10       26.10     72.99 o 
  -4  18   9      226.37      237.06     80.04 o 
  -3  18   9      565.80      614.09     92.53 o 
  -2  18   9       73.68       99.56     58.92 o 
  -1  18   9     2305.79     2361.86    115.26 o 
   0  18   9        1.84      -10.22     56.51 o 
   1  18   9      454.80      465.04     88.45 o 
   2  18   9       86.64      108.69     81.05 o 
   3  18   9      366.02      366.45    100.21 o 
   4  18   9      630.09      635.90    198.92 o 
  -6  19   9        2.24       19.75     95.71 o 
  -5  19   9       96.81      125.39     86.08 o 
  -4  19   9        3.12        7.00     78.91 o 
  -3  19   9        0.97        9.09     77.04 o 
  -2  19   9     1358.97     1590.97    106.71 o 
  -1  19   9       67.99       39.83     69.74 o 
   0  19   9      410.24      442.03     83.26 o 
   1  19   9      224.70      229.72     93.96 o 
   2  19   9        1.31        1.80    164.71 o 
 -16   0  10      229.92      230.54     94.48 o 
 -15   0  10       53.65       27.25     73.80 o 
 -14   0  10     2263.89     2179.90    144.50 o 
 -13   0  10     1051.01     1039.47    100.40 o 
 -12   0  10     7206.58     7282.96    223.01 o 
 -11   0  10     2153.34     2111.47    119.50 o 
 -10   0  10        6.06       10.01     35.43 o 
  -9   0  10     7180.02     7195.09    191.77 o 
  -8   0  10      673.98      653.95     62.95 o 
  -7   0  10    20737.35    19906.57   1422.67 o 
  -6   0  10      343.62      410.43     36.89 o 
  -5   0  10    25173.06    26547.77    294.28 o 
  -4   0  10    16876.42    17694.30    289.60 o 
  -3   0  10     8844.25     8779.39    169.85 o 
  -2   0  10    46280.13    51230.47    604.14 o 
  -1   0  10    18252.54    18639.72    336.29 o 
   0   0  10     4055.84     3756.10    105.86 o 
   1   0  10    13620.32    13770.76    292.57 o 
   2   0  10    38232.02    39529.82    545.53 o 
   3   0  10     1399.99     1147.21    107.07 o 
   4   0  10    19725.69    20127.64    428.14 o 
   5   0  10     4849.46     4800.53    227.90 o 
   6   0  10    11278.80    10571.50    257.53 o 
   7   0  10      741.24      640.93     82.91 o 
   8   0  10      736.56      787.42     93.00 o 
   9   0  10     4836.30     4990.30    210.88 o 
  10   0  10       29.05       33.85     74.64 o 
  11   0  10     1616.73     1686.63    152.04 o 
  12   0  10        7.59      -32.95    100.14 o 
 -16   1  10        0.00       20.09     73.00 o 
 -15   1  10     1144.76     1274.00    129.68 o 
 -14   1  10       80.18       99.21     49.32 o 
 -13   1  10    10659.87    10522.67    197.87 o 
 -12   1  10      900.27      878.41     63.23 o 
 -11   1  10      295.80      284.67     41.60 o 
 -10   1  10     2876.38     2798.55     90.70 o 
  -9   1  10     1215.33     1173.68     58.91 o 
  -8   1  10    12797.89    12652.14    170.31 o 
  -7   1  10     4102.77     3895.13     68.28 o 
  -6   1  10    33411.59    34874.09    214.09 o 
  -5   1  10     6178.59     6452.97     80.44 o 
  -4   1  10    12038.67    12043.05    125.79 o 
  -3   1  10    18276.74    18911.25    175.30 o 
  -2   1  10     5288.98     5096.64    104.37 o 
  -1   1  10    11374.36    11132.15    127.42 o 
   0   1  10     7631.21     7759.10     96.92 o 
   1   1  10    10565.19    10329.78    154.30 o 
   2   1  10     2574.98     2446.00     83.22 o 
   3   1  10    11147.38    11496.94    183.57 o 
   4   1  10     4643.68     4539.91    124.16 o 
   5   1  10     7499.71     7236.35    163.30 o 
   6   1  10      736.36      746.23     66.73 o 
   7   1  10     3628.21     3545.90    132.17 o 
   8   1  10     2591.90     2555.81    121.84 o 
   9   1  10        4.77       22.10     44.99 o 
  10   1  10     1832.86     1810.25    102.25 o 
  11   1  10       79.77       74.32     63.08 o 
  12   1  10      614.43      669.57     93.41 o 
 -16   2  10      875.21      894.24    104.34 o 
 -15   2  10      547.05      589.62     71.61 o 
 -14   2  10     3190.72     3308.23    122.02 o 
 -13   2  10       98.63      120.09     43.49 o 
 -12   2  10     4180.81     4059.59    119.79 o 
 -11   2  10       10.66       14.98     29.99 o 
 -10   2  10      146.23      157.96     34.74 o 
  -9   2  10     6990.99     7000.82    133.74 o 
  -8   2  10     1886.10     1750.86     65.64 o 
  -7   2  10     9622.89     9385.11    144.95 o 
  -6   2  10      522.18      473.23     31.67 o 
  -5   2  10     8467.54     8307.49    134.60 o 
  -4   2  10      907.79      911.84     38.20 o 
  -3   2  10     2732.31     2716.08     66.01 o 
  -2   2  10    11261.03    11819.94    155.92 o 
  -1   2  10     6219.09     6232.39     93.11 o 
   0   2  10     5309.59     5034.91     97.74 o 
   1   2  10     1498.92     1505.13     55.06 o 
   2   2  10     3184.35     2981.07     89.98 o 
   3   2  10     1521.33     1478.28     72.42 o 
   4   2  10     9249.94     8916.22    475.31 o 
   5   2  10     1412.48     1344.61     78.49 o 
   6   2  10     5377.58     5203.17    180.84 o 
   7   2  10      795.88      686.84     69.57 o 
   8   2  10      160.30      131.05     53.11 o 
   9   2  10     2531.31     2476.63    128.36 o 
  10   2  10      136.30      129.26     57.22 o 
  11   2  10     2031.39     2185.59    118.40 o 
  12   2  10       51.56       44.22     78.46 o 
 -16   3  10       13.09       19.79     77.12 o 
 -15   3  10     3427.08     3644.70    160.98 o 
 -14   3  10      614.71      534.14     64.84 o 
 -13   3  10     2438.15     2384.41    100.55 o 
 -12   3  10     1148.38     1073.26     68.52 o 
 -11   3  10     3899.26     3766.40    109.86 o 
 -10   3  10     1031.14     1025.74     58.92 o 
  -9   3  10     5320.81     5128.72    122.55 o 
  -8   3  10    15227.28    14614.29    338.14 o 
  -7   3  10      679.97      572.66     34.29 o 
  -6   3  10     1960.28     1774.82     52.09 o 
  -5   3  10      682.44      602.75     36.67 o 
  -4   3  10      807.81      784.75     35.57 o 
  -3   3  10     2717.76     2699.17     64.82 o 
  -2   3  10     6342.00     6243.92    111.67 o 
  -1   3  10     3591.53     3340.39     66.40 o 
   0   3  10       32.82       19.25     21.51 o 
   1   3  10      918.23      940.21     47.00 o 
   2   3  10      104.50      106.25     35.43 o 
   3   3  10     1664.48     1632.94     75.81 o 
   4   3  10     2477.80     2402.92     94.67 o 
   5   3  10     7320.60     7386.11    216.50 o 
   6   3  10     2391.54     2289.04    104.05 o 
   7   3  10      331.86      358.81     59.08 o 
   8   3  10     1231.68     1149.46     90.48 o 
   9   3  10      237.85      252.63     69.16 o 
  10   3  10     1566.84     1667.29    118.50 o 
  11   3  10       68.78      118.99     81.00 o 
 -16   4  10      869.70      861.30    113.42 o 
 -15   4  10      545.69      640.63     89.94 o 
 -14   4  10     2363.63     2321.80    125.66 o 
 -13   4  10      351.46      336.08     52.22 o 
 -12   4  10      695.36      640.87     58.10 o 
 -11   4  10     2151.71     2096.70     85.84 o 
 -10   4  10     2460.56     2415.54     85.32 o 
  -9   4  10     2607.24     2432.56     81.28 o 
  -8   4  10      379.43      375.52     33.23 o 
  -7   4  10     3312.21     3337.30     70.96 o 
  -6   4  10     3715.12     3634.94     72.89 o 
  -5   4  10       77.03       67.96     21.09 o 
  -4   4  10       95.01       81.62     20.63 o 
  -3   4  10     3773.58     3847.16     74.22 o 
  -2   4  10      267.00      205.70     30.15 o 
  -1   4  10      117.56      123.63     28.10 o 
   0   4  10      440.38      417.63     33.57 o 
   1   4  10      708.96      662.46     41.40 o 
   2   4  10     1521.69     1494.98     68.14 o 
   3   4  10      590.57      559.71     53.12 o 
   4   4  10     5012.79     5020.45    132.22 o 
   5   4  10     3186.47     2911.87    109.22 o 
   6   4  10      165.87      127.86     46.35 o 
   7   4  10       11.22       30.15     46.42 o 
   8   4  10     2560.03     2286.15    119.25 o 
   9   4  10      155.23      221.96     67.93 o 
  10   4  10      106.05      105.03     89.14 o 
  11   4  10     2802.66     2863.52    157.95 o 
 -16   5  10        8.10      -12.34     91.48 o 
 -15   5  10      496.81      464.15     86.89 o 
 -14   5  10      861.23      835.44     85.53 o 
 -13   5  10       90.26       79.00     50.95 o 
 -12   5  10     1543.59     1438.92     78.09 o 
 -11   5  10       13.84        8.99     32.48 o 
 -10   5  10        8.72       10.52     30.25 o 
  -9   5  10      285.79      204.82     33.94 o 
  -8   5  10     2506.78     2335.09     64.16 o 
  -7   5  10      111.56      112.87     25.36 o 
  -6   5  10      798.77      745.57     38.00 o 
  -5   5  10       99.22       64.75     20.81 o 
  -4   5  10      527.22      530.22     31.12 o 
  -3   5  10       95.55       94.40     26.77 o 
  -2   5  10      231.26      148.73     22.47 o 
  -1   5  10      276.86      180.04     29.01 o 
   0   5  10      947.09      830.35     41.55 o 
   1   5  10      307.16      292.94     34.77 o 
   2   5  10        2.16       16.63     32.13 o 
   3   5  10       13.89       16.96     34.50 o 
   4   5  10        8.15       12.95     35.28 o 
   5   5  10      760.56      721.55     66.41 o 
   6   5  10       77.28       99.14     49.86 o 
   7   5  10     1118.11     1180.93     88.30 o 
   8   5  10      378.75      334.13     68.15 o 
   9   5  10     1178.21     1209.80    102.25 o 
  10   5  10      245.50      232.40     84.73 o 
  11   5  10      262.18      284.51    109.56 o 
 -16   6  10      647.50      697.12    127.09 o 
 -15   6  10      434.52      428.46     87.91 o 
 -14   6  10      698.08      783.73     90.68 o 
 -13   6  10      316.73      275.69     64.38 o 
 -12   6  10     1441.40     1314.57     91.21 o 
 -11   6  10     1079.71     1045.82     65.30 o 
 -10   6  10      205.11      179.41     37.55 o 
  -9   6  10      207.35      178.76     34.06 o 
  -8   6  10     1031.96      969.87     46.62 o 
  -7   6  10      112.60      102.73     25.80 o 
  -6   6  10      265.49      263.22     28.47 o 
  -5   6  10     5746.97     5997.35     90.04 o 
  -4   6  10      264.44      283.80     25.73 o 
  -3   6  10       21.02       32.53     21.26 o 
  -2   6  10       27.59       19.37     27.31 o 
  -1   6  10      203.93      217.00     46.54 o 
   0   6  10      191.56      211.00     30.76 o 
   1   6  10       76.20       74.61     28.27 o 
   2   6  10     2257.31     2113.32     81.17 o 
   3   6  10     1205.54     1098.57     69.06 o 
   4   6  10      203.08      184.58     45.00 o 
   5   6  10      254.64      263.32     53.36 o 
   6   6  10       79.74       68.97     47.29 o 
   7   6  10      162.65      140.10     71.28 o 
   8   6  10      744.11      772.19    102.15 o 
   9   6  10      908.48      875.02    114.42 o 
  10   6  10       62.86       29.31     85.20 o 
  11   6  10       46.69       65.95    111.63 o 
 -15   7  10      816.24      852.74    106.11 o 
 -14   7  10       13.25       32.07     64.75 o 
 -13   7  10     2363.79     2209.24    121.54 o 
 -12   7  10      555.04      613.11     72.42 o 
 -11   7  10     3384.40     3082.38    124.58 o 
 -10   7  10     1708.66     1710.38     75.94 o 
  -9   7  10     3536.57     3436.78     96.53 o 
  -8   7  10      192.41      214.51     30.60 o 
  -7   7  10      442.97      434.90     31.53 o 
  -6   7  10     2073.50     2045.67     51.77 o 
  -5   7  10      257.49      243.06     24.82 o 
  -4   7  10     4695.97     4793.24     87.03 o 
  -3   7  10      564.95      575.85     42.96 o 
  -2   7  10     3191.05     3174.55     84.56 o 
  -1   7  10       18.41       13.81     35.56 o 
   0   7  10       23.36       29.26     31.08 o 
   1   7  10     2483.23     2404.39     96.53 o 
   2   7  10      274.57      238.22     59.13 o 
   3   7  10     2693.75     2611.88    133.09 o 
   4   7  10       56.80       76.67     51.75 o 
   5   7  10     1605.56     1518.70    112.08 o 
   6   7  10     1479.02     1373.29    112.38 o 
   7   7  10       57.91       41.57     59.08 o 
   8   7  10     1917.53     1660.12    137.77 o 
   9   7  10      701.81      721.51    112.87 o 
  10   7  10     1044.11     1076.05    135.88 o 
  11   7  10       63.91       27.23    122.58 o 
 -15   8  10       84.48       85.06     87.50 o 
 -14   8  10     2430.94     2467.83    139.64 o 
 -13   8  10      147.62      163.23     67.07 o 
 -12   8  10     2100.84     1904.76    110.10 o 
 -11   8  10      956.31      952.61     81.24 o 
 -10   8  10     8969.04     9071.23    200.04 o 
  -9   8  10     1682.41     1650.58     72.53 o 
  -8   8  10       19.82        2.37     28.64 o 
  -7   8  10     4455.02     4559.54     78.82 o 
  -6   8  10      135.05      142.93     27.86 o 
  -5   8  10     5063.04     5098.11     88.66 o 
  -4   8  10       58.60       51.98     24.44 o 
  -3   8  10     9304.70     9179.28    112.68 o 
  -2   8  10      415.95      404.74     40.95 o 
  -1   8  10     1763.53     1588.00     66.67 o 
   0   8  10     5075.52     4759.77    133.72 o 
   1   8  10     2561.96     2286.79     98.65 o 
   2   8  10     2528.87     2335.88    127.57 o 
   3   8  10       64.34       51.28     52.63 o 
   4   8  10     2411.78     2388.79    134.70 o 
   5   8  10      127.91      125.74     57.42 o 
   6   8  10      444.75      428.79     79.29 o 
   7   8  10     1798.18     1921.28    141.78 o 
   8   8  10      283.54      238.27     86.55 o 
   9   8  10      951.89      901.17    144.65 o 
  10   8  10      208.97      250.01    106.26 o 
 -15   9  10     2286.50     2287.34    193.65 o 
 -14   9  10     1671.20     1598.83    146.83 o 
 -13   9  10      146.72      130.07     75.34 o 
 -12   9  10      239.56      239.85     78.07 o 
 -11   9  10     3658.28     3743.81    178.52 o 
 -10   9  10     6555.31     6216.83    217.85 o 
  -9   9  10     2026.71     2004.85    124.85 o 
  -8   9  10     5641.88     5780.61    149.67 o 
  -7   9  10     2281.43     2142.03     76.84 o 
  -6   9  10     2429.22     2496.95     82.63 o 
  -5   9  10      296.25      282.04     37.28 o 
  -4   9  10    10572.92    10552.24    165.70 o 
  -3   9  10     1018.09     1005.35     57.09 o 
  -2   9  10     8698.17     8475.99    175.36 o 
  -1   9  10    10199.53     9879.31    191.77 o 
   0   9  10      697.59      656.67     60.13 o 
   1   9  10     8411.81     8033.37    181.36 o 
   2   9  10      761.04      676.28     80.59 o 
   3   9  10     7985.78     7753.33    262.86 o 
   4   9  10      130.31      129.64     59.61 o 
   5   9  10     3888.74     3766.68    218.57 o 
   6   9  10     3495.04     3379.07    174.43 o 
   7   9  10      815.67      825.53    104.76 o 
   8   9  10     1480.36     1477.14    137.96 o 
   9   9  10     1233.31     1286.52    139.25 o 
  10   9  10     1609.59     1589.73    168.66 o 
 -14  10  10     1555.86     1772.26    157.20 o 
 -13  10  10      419.92      416.04     99.46 o 
 -12  10  10     1583.90     1678.60    136.46 o 
 -11  10  10     1824.02     1773.61    133.77 o 
 -10  10  10     3382.03     3441.83    170.12 o 
  -9  10  10     6307.12     6035.98    319.75 o 
  -8  10  10        0.16       15.76     43.75 o 
  -7  10  10    10646.14    10589.87    169.14 o 
  -6  10  10     2667.02     2673.05     88.30 o 
  -5  10  10     9451.31     9358.56    159.47 o 
  -4  10  10     2688.03     2647.22     88.62 o 
  -3  10  10    13875.17    13559.96    196.39 o 
  -2  10  10    12656.32    12225.90    217.47 o 
  -1  10  10     3655.17     3592.29    122.61 o 
   0  10  10    20678.38    20343.82    248.94 o 
   1  10  10      219.14      177.53     45.59 o 
   2  10  10     7218.88     7403.73    230.17 o 
   3  10  10     1130.06     1005.54     97.46 o 
   4  10  10     5053.19     4581.18    190.22 o 
   5  10  10     3823.51     3699.21    179.64 o 
   6  10  10     2929.89     2655.21    161.20 o 
   7  10  10     3370.35     3308.61    185.49 o 
   8  10  10     1232.51     1162.49    131.30 o 
   9  10  10      738.26      821.20    129.05 o 
  10  10  10     1218.98     1359.07    250.66 o 
 -14  11  10        1.47       47.42    113.17 o 
 -13  11  10      791.71      796.19    120.77 o 
 -12  11  10     2916.31     3036.67    179.19 o 
 -11  11  10      974.95     1052.55    114.16 o 
 -10  11  10     4327.08     4160.29    189.57 o 
  -9  11  10      657.02      751.34     91.82 o 
  -8  11  10     2889.12     2767.53    115.96 o 
  -7  11  10      451.60      388.69     47.51 o 
  -6  11  10     7671.69     7856.50    151.31 o 
  -5  11  10     1055.21     1062.47     63.02 o 
  -4  11  10     8803.48     8689.30    161.13 o 
  -3  11  10     4596.99     4482.83    118.43 o 
  -2  11  10     3589.33     3537.79    124.49 o 
  -1  11  10     8627.62     8283.59    188.47 o 
   0  11  10      365.81      328.12     43.58 o 
   1  11  10    13531.17    13599.57    252.54 o 
   2  11  10     1658.98     1526.32    115.64 o 
   3  11  10     6465.41     6402.45    223.97 o 
   4  11  10      597.31      582.85     90.34 o 
   5  11  10     1509.39     1524.37    126.98 o 
   6  11  10     2091.39     2106.03    150.87 o 
   7  11  10     2349.55     2362.47    167.13 o 
   8  11  10     3034.70     3082.97    198.87 o 
   9  11  10     1716.09     1655.63    174.31 o 
 -13  12  10      511.85      569.87    119.42 o 
 -12  12  10     1244.51     1337.72    135.53 o 
 -11  12  10     1716.47     1718.31    140.44 o 
 -10  12  10       32.21       37.87     67.43 o 
  -9  12  10     2305.47     2103.09    138.60 o 
  -8  12  10     1437.47     1497.33     93.68 o 
  -7  12  10     2111.14     2055.92     86.91 o 
  -6  12  10      587.08      589.59     54.01 o 
  -5  12  10     6694.57     6642.51    145.59 o 
  -4  12  10     1309.58     1256.86     69.96 o 
  -3  12  10     2675.86     2661.27     96.53 o 
  -2  12  10     3778.78     3673.25    130.68 o 
  -1  12  10      441.82      434.70     59.58 o 
   0  12  10     6539.52     6510.57    187.99 o 
   1  12  10      379.69      392.29     49.31 o 
   2  12  10     5040.88     4913.94    229.79 o 
   3  12  10        1.52        9.17     59.60 o 
   4  12  10      758.76      791.34    104.37 o 
   5  12  10      832.14      807.11    107.71 o 
   6  12  10     1183.68     1092.59    131.14 o 
   7  12  10      897.96      981.95    129.14 o 
   8  12  10      712.49      797.30    133.53 o 
   9  12  10      922.83      874.61    239.04 o 
 -13  13  10     1200.92     1278.74    160.56 o 
 -12  13  10      389.46      434.17    109.07 o 
 -11  13  10     1464.90     1462.32    138.46 o 
 -10  13  10     1046.25     1050.22    118.13 o 
  -9  13  10     2156.34     2261.28    146.83 o 
  -8  13  10      779.67      672.99     77.62 o 
  -7  13  10     1100.87     1150.87     74.92 o 
  -6  13  10      737.03      791.02     61.78 o 
  -5  13  10      458.20      413.19     56.29 o 
  -4  13  10     5360.66     5010.43    131.92 o 
  -3  13  10      143.67      127.27     40.26 o 
  -2  13  10      755.52      738.34     61.37 o 
  -1  13  10      762.90      755.33     54.83 o 
   0  13  10        9.11       14.96     34.89 o 
   1  13  10     2717.58     2766.22    106.50 o 
   2  13  10       92.04       84.86     67.44 o 
   3  13  10     1356.44     1354.86    122.77 o 
   4  13  10     1065.72      980.53    115.43 o 
   5  13  10       88.98      119.43     81.98 o 
   6  13  10     1599.53     1534.63    142.88 o 
   7  13  10      225.53      242.50    105.69 o 
   8  13  10     1403.66     1450.31    173.68 o 
 -12  14  10      785.95      843.80    138.48 o 
 -11  14  10      399.16      492.21    111.21 o 
 -10  14  10      957.86     1060.31    124.66 o 
  -9  14  10       35.43       32.78     72.65 o 
  -8  14  10      993.75     1108.94     93.73 o 
  -7  14  10      534.35      529.09     73.64 o 
  -6  14  10      896.02      903.14     68.71 o 
  -5  14  10      886.18      889.00     67.06 o 
  -4  14  10        6.41        6.79     38.89 o 
  -3  14  10      279.04      255.01     47.51 o 
  -2  14  10        0.20       21.11     36.85 o 
  -1  14  10       32.72        8.85     55.44 o 
   0  14  10      456.43      468.73     55.64 o 
   1  14  10      196.81      187.35     45.49 o 
   2  14  10      952.40      946.42     85.11 o 
   3  14  10     1077.35     1178.77    123.71 o 
   4  14  10      229.78      271.08     87.14 o 
   5  14  10       83.34      101.51     86.98 o 
   6  14  10       14.81      -27.25     90.15 o 
   7  14  10      234.30      203.03    118.90 o 
 -11  15  10        1.25       21.73    103.76 o 
 -10  15  10       74.28       83.58     91.13 o 
  -9  15  10      223.92      238.71     94.37 o 
  -8  15  10        1.61      -15.83     62.92 o 
  -7  15  10       88.76      122.81     64.21 o 
  -6  15  10       29.52       46.99     46.64 o 
  -5  15  10        3.26       10.21     44.43 o 
  -4  15  10      286.31      257.89     51.14 o 
  -3  15  10      316.74      293.97     51.99 o 
  -2  15  10        0.98      -10.82     40.26 o 
  -1  15  10        6.56       -3.72     41.13 o 
   0  15  10      261.66      260.08     53.09 o 
   1  15  10       99.28       95.91     47.44 o 
   2  15  10      676.18      571.41     79.42 o 
   3  15  10       34.49       84.32     83.36 o 
   4  15  10        9.39       28.90     85.69 o 
   5  15  10      273.97      225.80    102.24 o 
   6  15  10      586.39      510.00    200.56 o 
 -10  16  10      124.94      127.77    107.42 o 
  -9  16  10       63.95       44.86     99.28 o 
  -8  16  10      321.58      307.06     85.04 o 
  -7  16  10      147.48      103.80     69.48 o 
  -6  16  10       51.48       44.92     56.29 o 
  -5  16  10      191.77      219.91     55.58 o 
  -4  16  10       29.83       26.35     48.73 o 
  -3  16  10       91.39      100.73     51.69 o 
  -2  16  10       26.71       20.45     49.04 o 
  -1  16  10      644.98      565.90     58.66 o 
   0  16  10       93.88      116.52     52.64 o 
   1  16  10        9.30       35.14     51.37 o 
   2  16  10      681.99      685.64     85.18 o 
   3  16  10       23.27       36.37     85.02 o 
   4  16  10      159.38      192.91    104.91 o 
   5  16  10        6.14      -16.99    107.44 o 
  -9  17  10      437.37      431.90    181.57 o 
  -8  17  10      536.30      569.91    110.42 o 
  -7  17  10      526.65      489.14     93.18 o 
  -6  17  10     1373.71     1473.72    101.57 o 
  -5  17  10       99.01       94.11     60.48 o 
  -4  17  10       36.71       51.12     56.26 o 
  -3  17  10      161.38      184.30     60.00 o 
  -2  17  10       12.71        0.83     49.18 o 
  -1  17  10       13.70       13.43     48.12 o 
   0  17  10      728.72      762.55     80.16 o 
   1  17  10      285.30      326.89     68.17 o 
   2  17  10       25.64       39.49     68.72 o 
   3  17  10      585.58      665.03    100.74 o 
   4  17  10      304.88      276.20    130.63 o 
  -7  18  10      714.82      699.79    131.45 o 
  -6  18  10      328.33      289.16     94.70 o 
  -5  18  10      697.92      630.70     96.71 o 
  -4  18  10       52.32       66.85     75.54 o 
  -3  18  10      124.54      134.02     75.43 o 
  -2  18  10        1.25       -4.05     59.70 o 
  -1  18  10      468.00      499.76     78.52 o 
   0  18  10       53.68       46.88     65.85 o 
   1  18  10      572.22      739.45    102.28 o 
   2  18  10     2596.28     2772.42    161.07 o 
   3  18  10        0.30      -17.52    169.62 o 
  -5  19  10       27.91       37.20     90.09 o 
  -4  19  10     1018.13     1006.19    116.44 o 
  -3  19  10      270.35      285.08     74.77 o 
  -2  19  10      762.23      854.62     99.01 o 
  -1  19  10      889.90      955.20    103.64 o 
   0  19  10      156.72      156.75     88.75 o 
 -16   1  11        3.13        7.47     60.56 o 
 -15   1  11      108.18       89.57     56.31 o 
 -14   1  11        8.21       20.68     47.16 o 
 -13   1  11      995.10     1052.00     74.14 o 
 -12   1  11       12.63        4.76     35.48 o 
 -11   1  11      808.18      780.77     56.88 o 
 -10   1  11      181.08      188.60     35.68 o 
  -9   1  11      993.15      945.50     54.89 o 
  -8   1  11      356.37      352.56     36.85 o 
  -7   1  11      270.21      246.49     26.19 o 
  -6   1  11     1770.78     1680.03     45.77 o 
  -5   1  11     2456.54     2523.09     55.07 o 
  -4   1  11        5.32       17.83     19.90 o 
  -3   1  11      237.16      239.47     28.89 o 
  -2   1  11      864.42      788.63     48.47 o 
  -1   1  11     1041.34     1032.61     45.44 o 
   0   1  11      144.55      185.92     28.12 o 
   1   1  11     6893.35     7002.49    133.94 o 
   2   1  11     1167.32     1069.95     62.98 o 
   3   1  11     2431.64     2341.34     90.24 o 
   4   1  11     1909.21     1902.35     93.18 o 
   5   1  11        0.78       -3.26     37.08 o 
   6   1  11      286.17      245.25     54.50 o 
   7   1  11     2157.15     2146.08    110.66 o 
   8   1  11     1518.14     1470.48     88.40 o 
   9   1  11       68.57       81.35     55.73 o 
  10   1  11      814.58      833.82     83.50 o 
  11   1  11       12.18        9.04     68.72 o 
 -16   2  11       45.34       50.24     91.83 o 
 -15   2  11       98.74       91.03     55.32 o 
 -14   2  11      453.65      529.55     65.36 o 
 -13   2  11      682.06      679.81     63.42 o 
 -12   2  11        1.65        7.99     36.12 o 
 -11   2  11     2733.01     2678.64     95.38 o 
 -10   2  11     2602.19     2560.01     88.26 o 
  -9   2  11       15.46       16.28     25.84 o 
  -8   2  11        1.93        0.66     23.68 o 
  -7   2  11     2403.38     2432.10     53.15 o 
  -6   2  11    10076.29    10049.89    121.64 o 
  -5   2  11      686.24      634.73     43.09 o 
  -4   2  11     5058.31     4874.11     83.82 o 
  -3   2  11     3068.14     3040.62     73.37 o 
  -2   2  11     4349.40     4274.91     99.84 o 
  -1   2  11      263.97      257.50     29.46 o 
   0   2  11     7116.52     7349.32    114.73 o 
   1   2  11        9.18        3.92     29.58 o 
   2   2  11     7084.92     7277.76    143.31 o 
   3   2  11     3038.90     3000.20    101.69 o 
   4   2  11        7.88       22.48     37.05 o 
   5   2  11       20.29       13.95     40.11 o 
   6   2  11      531.77      485.03     61.44 o 
   7   2  11     3214.30     3134.19    130.11 o 
   8   2  11     2113.30     2023.20    116.57 o 
   9   2  11     1989.64     1918.01    121.79 o 
  10   2  11      470.31      402.40     74.11 o 
  11   2  11      251.71      294.24     77.11 o 
 -16   3  11      878.24      806.46    108.18 o 
 -15   3  11      726.08      725.90     77.62 o 
 -14   3  11      541.64      589.61     67.24 o 
 -13   3  11      979.54      960.10     72.53 o 
 -12   3  11     3368.05     3335.36    112.04 o 
 -11   3  11     1833.10     1676.01     77.54 o 
 -10   3  11     3758.81     3614.63    104.04 o 
  -9   3  11      583.63      581.56     46.41 o 
  -8   3  11       35.95       21.13     25.47 o 
  -7   3  11     1521.52     1520.20     52.68 o 
  -6   3  11     2254.61     2098.01     58.41 o 
  -5   3  11    11547.50    11522.87    130.15 o 
  -4   3  11      154.86      208.75     26.24 o 
  -3   3  11     1290.84     1236.11     63.24 o 
  -2   3  11       96.52       93.14     28.47 o 
  -1   3  11     3287.40     2997.42    138.29 o 
   0   3  11       90.23      115.76     28.17 o 
   1   3  11    10151.13    10209.00    141.94 o 
   2   3  11     2129.81     2019.67     80.92 o 
   3   3  11     2169.45     2142.54     88.69 o 
   4   3  11      227.68      285.08     49.15 o 
   5   3  11      424.73      404.10     57.00 o 
   6   3  11     2602.97     2499.79    112.52 o 
   7   3  11     5165.76     5124.58    162.30 o 
   8   3  11     4448.22     4478.08    162.18 o 
   9   3  11        0.19        0.79     61.15 o 
  10   3  11      896.01     1000.17    108.47 o 
  11   3  11        2.32        5.53     74.36 o 
 -16   4  11     1820.50     1905.47    142.75 o 
 -15   4  11     1546.28     1582.07    119.55 o 
 -14   4  11      934.22      960.67     78.42 o 
 -13   4  11     3774.10     3860.48    126.47 o 
 -12   4  11        1.27        3.34     38.30 o 
 -11   4  11     9004.28     9032.79    169.59 o 
 -10   4  11      133.22      133.63     36.34 o 
  -9   4  11     7929.21     7717.82    142.68 o 
  -8   4  11       62.63      105.96     29.93 o 
  -7   4  11     2808.50     2695.92     67.70 o 
  -6   4  11     2781.71     2642.74     65.73 o 
  -5   4  11     3115.51     2940.63     67.29 o 
  -4   4  11     3515.27     3318.98     69.30 o 
  -3   4  11     2691.50     2771.91     68.24 o 
  -2   4  11     5208.76     5354.69     83.79 o 
  -1   4  11       95.47       83.68     29.44 o 
   0   4  11     3682.73     3615.56     82.35 o 
   1   4  11      466.77      424.59     39.42 o 
   2   4  11     5697.63     5660.70    129.02 o 
   3   4  11       14.53       10.49     39.05 o 
   4   4  11      107.34      130.71     43.87 o 
   5   4  11     2897.05     2880.33    113.48 o 
   6   4  11     1518.30     1602.77     95.48 o 
   7   4  11     1813.82     1775.46    106.43 o 
   8   4  11       19.02       48.85     60.60 o 
   9   4  11     3611.85     3715.91    161.51 o 
  10   4  11       56.50       45.99     77.13 o 
  11   4  11     1604.12     1830.49    174.46 o 
 -16   5  11     1495.37     1545.67    142.83 o 
 -15   5  11     2657.29     2556.60    144.06 o 
 -14   5  11     3239.78     3249.94    149.50 o 
 -13   5  11      228.21      245.53     53.38 o 
 -12   5  11    10474.92    10650.20    239.67 o 
 -11   5  11        4.55       10.53     34.27 o 
 -10   5  11    13744.49    13346.60    302.27 o 
  -9   5  11      970.16      883.28     54.33 o 
  -8   5  11     4516.01     4409.44    103.04 o 
  -7   5  11     1164.80     1083.25     47.51 o 
  -6   5  11     2512.35     2509.21     64.86 o 
  -5   5  11     5835.71     5591.90     90.32 o 
  -4   5  11     3691.78     3556.48     70.77 o 
  -3   5  11     7977.35     8160.95    109.87 o 
  -2   5  11      378.87      361.75     26.72 o 
  -1   5  11     1082.23     1002.06     51.30 o 
   0   5  11      104.21       93.59     30.04 o 
   1   5  11     3582.35     3488.17     85.77 o 
   2   5  11       60.31       61.83     38.57 o 
   3   5  11     1859.55     1767.53     84.41 o 
   4   5  11       52.98       41.75     41.89 o 
   5   5  11      335.65      401.82     59.18 o 
   6   5  11     3054.66     3183.95    128.58 o 
   7   5  11        0.24        0.94     51.32 o 
   8   5  11     2412.32     2434.59    197.29 o 
   9   5  11       82.39      100.38     77.33 o 
  10   5  11     1098.22     1187.44    141.47 o 
  11   5  11      398.77      422.86    139.16 o 
 -16   6  11     3913.23     4205.39    357.74 o 
 -15   6  11     1893.36     1947.41    135.41 o 
 -14   6  11      836.39      819.09     90.13 o 
 -13   6  11     5841.13     5672.05    184.37 o 
 -12   6  11      270.52      283.71     50.43 o 
 -11   6  11     5576.28     5351.18    132.44 o 
 -10   6  11      111.30      112.15     37.21 o 
  -9   6  11     7661.74     7486.60    140.37 o 
  -8   6  11     1547.77     1527.23     64.66 o 
  -7   6  11      920.18      897.79     44.68 o 
  -6   6  11     2713.04     2576.30     65.11 o 
  -5   6  11     4012.60     3655.37     73.44 o 
  -4   6  11      551.17      477.76     32.62 o 
  -3   6  11     2878.93     2642.10     60.90 o 
  -2   6  11     3487.99     3470.30     97.46 o 
  -1   6  11       19.44       23.96     37.13 o 
   0   6  11     1442.35     1325.72     74.56 o 
   1   6  11     1058.86     1012.32     67.33 o 
   2   6  11      635.33      605.89     73.37 o 
   3   6  11     1033.69      884.58     87.18 o 
   4   6  11     2957.54     2903.56    144.14 o 
   5   6  11     2931.67     2778.27    146.87 o 
   6   6  11      249.57      224.26     65.74 o 
   7   6  11     2844.79     2804.52    162.22 o 
   8   6  11      238.13      165.03     80.37 o 
   9   6  11     1325.93     1429.61    141.12 o 
  10   6  11      539.64      552.24    163.23 o 
 -15   7  11     2231.38     2328.00    149.24 o 
 -14   7  11     2487.20     2371.44    135.27 o 
 -13   7  11      135.68      132.55     62.69 o 
 -12   7  11     2504.93     2725.45    126.69 o 
 -11   7  11       30.35       16.98     37.09 o 
 -10   7  11     4330.60     4187.45    113.54 o 
  -9   7  11      104.38       70.34     34.12 o 
  -8   7  11     1356.87     1296.81     61.65 o 
  -7   7  11     5079.40     4817.01     91.39 o 
  -6   7  11        3.28       16.06     28.18 o 
  -5   7  11     1529.27     1541.04     61.35 o 
  -4   7  11     2301.64     2205.31     69.59 o 
  -3   7  11     1898.75     1980.77     73.18 o 
  -2   7  11       89.61       69.32     33.66 o 
  -1   7  11     3121.57     3143.49    138.33 o 
   0   7  11     4250.89     3917.40    122.39 o 
   1   7  11     1841.05     1712.36     87.64 o 
   2   7  11      153.41      161.55     56.80 o 
   3   7  11     1727.11     1626.82    167.16 o 
   4   7  11       14.82        3.88     49.72 o 
   5   7  11     3808.26     3553.15    168.92 o 
   6   7  11     1126.01     1122.84    110.17 o 
   7   7  11      171.55      129.59     73.63 o 
   8   7  11     1207.42     1103.06    122.09 o 
   9   7  11     1178.33     1199.44    133.86 o 
  10   7  11      780.52      710.07    130.87 o 
 -15   8  11      849.87      919.23    143.65 o 
 -14   8  11       44.06       67.13     83.75 o 
 -13   8  11      868.86      852.79    111.30 o 
 -12   8  11      301.63      351.84    124.92 o 
 -11   8  11      695.41      807.03     94.45 o 
 -10   8  11       64.18       70.99     44.29 o 
  -9   8  11      431.24      369.63     53.56 o 
  -8   8  11     4976.94     4917.19    113.16 o 
  -7   8  11      152.81      171.76     33.95 o 
  -6   8  11     5121.11     4965.21     92.71 o 
  -5   8  11      115.53      106.20     38.03 o 
  -4   8  11      948.63      996.08     68.65 o 
  -3   8  11        5.07       21.69     41.03 o 
  -2   8  11     1856.01     1687.49    107.31 o 
  -1   8  11      458.55      415.46     63.35 o 
   0   8  11     1530.86     1472.93     82.81 o 
   1   8  11      639.45      699.14     63.75 o 
   2   8  11       20.20       13.18     43.31 o 
   3   8  11       84.82      114.17     59.77 o 
   4   8  11     3762.51     3471.87    166.23 o 
   5   8  11      221.84      236.74     67.30 o 
   6   8  11      607.56      497.70     87.84 o 
   7   8  11     2119.59     2007.39    146.76 o 
   8   8  11      172.58      114.11     84.89 o 
   9   8  11      364.40      389.35    107.79 o 
  10   8  11      439.92      341.29    132.07 o 
 -15   9  11      591.49      714.98    217.10 o 
 -14   9  11        2.06        8.48     87.74 o 
 -13   9  11      235.63      284.04     90.58 o 
 -12   9  11      387.64      485.36     92.89 o 
 -11   9  11      263.01      309.69     77.41 o 
 -10   9  11       47.36       38.97     57.61 o 
  -9   9  11      468.01      435.79     72.24 o 
  -8   9  11      598.63      647.02     68.02 o 
  -7   9  11     2712.18     2602.78     87.03 o 
  -6   9  11      127.93       91.50     32.52 o 
  -5   9  11     2222.74     2027.18     76.45 o 
  -4   9  11       22.88       40.54     26.83 o 
  -3   9  11        1.80        5.44     30.68 o 
  -2   9  11      492.72      450.62     69.43 o 
  -1   9  11     1004.76      951.63     90.08 o 
   0   9  11     1478.05     1472.03     86.21 o 
   1   9  11      415.83      373.07     55.07 o 
   2   9  11     1327.58     1287.44    105.31 o 
   3   9  11     2047.20     1924.70    128.07 o 
   4   9  11      152.22      112.24     63.16 o 
   5   9  11      346.32      268.55     74.69 o 
   6   9  11       54.52       24.16     58.68 o 
   7   9  11      529.37      601.69    102.37 o 
   8   9  11      691.20      588.51    106.57 o 
   9   9  11      611.80      595.44    121.00 o 
 -14  10  11        6.54       10.96     90.64 o 
 -13  10  11      221.29      261.53     92.49 o 
 -12  10  11      226.72      243.40     79.64 o 
 -11  10  11      133.45      135.36     73.53 o 
 -10  10  11      433.28      526.25     86.37 o 
  -9  10  11     2705.17     2592.60    147.01 o 
  -8  10  11       11.97       19.26     46.47 o 
  -7  10  11       79.19       71.00     44.94 o 
  -6  10  11      600.60      603.29     51.34 o 
  -5  10  11      120.66      109.20     35.35 o 
  -4  10  11       17.42       21.03     30.02 o 
  -3  10  11      176.98      159.18     37.86 o 
  -2  10  11     2482.93     2395.20    103.79 o 
  -1  10  11      422.53      417.78     70.69 o 
   0  10  11      169.85      151.11     45.02 o 
   1  10  11        0.05       15.65     40.05 o 
   2  10  11        7.74       10.23     54.53 o 
   3  10  11      154.70      122.59     67.42 o 
   4  10  11       69.94       85.60     65.94 o 
   5  10  11     1337.65     1353.96    121.43 o 
   6  10  11      113.56       84.36     70.75 o 
   7  10  11       11.12      -32.69     75.92 o 
   8  10  11      140.96      205.30     91.52 o 
   9  10  11       85.43      107.08    114.53 o 
 -14  11  11      290.47      241.48    127.36 o 
 -13  11  11      145.55      197.33     97.59 o 
 -12  11  11      603.85      572.54    104.92 o 
 -11  11  11      469.03      503.02     93.69 o 
 -10  11  11      858.02      789.25    101.14 o 
  -9  11  11       17.52       37.30     51.49 o 
  -8  11  11     2672.65     2706.49    120.71 o 
  -7  11  11      406.83      396.63     60.82 o 
  -6  11  11      160.08      126.39     38.43 o 
  -5  11  11      560.02      496.43     50.35 o 
  -4  11  11      146.57      121.25     37.35 o 
  -3  11  11     5703.68     5393.37    132.71 o 
  -2  11  11      689.26      598.82     63.22 o 
  -1  11  11     4414.95     4282.22    141.62 o 
   0  11  11      394.08      360.43     56.93 o 
   1  11  11      833.16      752.54     72.44 o 
   2  11  11       35.36       29.26     59.27 o 
   3  11  11      797.15      815.02     99.64 o 
   4  11  11     2679.03     2543.35    155.40 o 
   5  11  11     1692.16     1563.61    135.53 o 
   6  11  11     1464.91     1610.26    144.63 o 
   7  11  11       45.07       53.66     88.14 o 
   8  11  11      141.11      214.41    111.45 o 
 -13  12  11       64.10       30.35    102.19 o 
 -12  12  11      253.65      222.52     95.11 o 
 -11  12  11        1.08       -7.48     75.96 o 
 -10  12  11      339.64      322.89     85.53 o 
  -9  12  11     1088.02     1125.96    123.61 o 
  -8  12  11      915.27      916.31     84.15 o 
  -7  12  11     1886.73     1855.01    103.38 o 
  -6  12  11     1009.43      907.20     64.98 o 
  -5  12  11       47.12       67.23     38.18 o 
  -4  12  11     4099.03     3904.54    116.89 o 
  -3  12  11       22.65       15.68     33.89 o 
  -2  12  11     3765.94     3757.04    135.06 o 
  -1  12  11      591.13      567.01     49.33 o 
   0  12  11     3246.16     3055.77    128.14 o 
   1  12  11      323.82      312.97     59.47 o 
   2  12  11     1310.59     1348.14    119.42 o 
   3  12  11     1545.67     1486.49    130.02 o 
   4  12  11     1396.27     1337.78    128.07 o 
   5  12  11     4680.47     4648.75    218.42 o 
   6  12  11     2120.87     2103.04    163.52 o 
   7  12  11      524.56      503.87    119.58 o 
   8  12  11        0.49      -35.51    122.86 o 
 -12  13  11       23.64       53.77     98.28 o 
 -11  13  11      117.84      112.15     86.56 o 
 -10  13  11      379.61      379.34     93.31 o 
  -9  13  11     1400.82     1335.69    121.96 o 
  -8  13  11     2802.36     2932.11    131.58 o 
  -7  13  11     2001.75     1840.04    108.99 o 
  -6  13  11      683.43      736.41     63.03 o 
  -5  13  11      394.47      408.74     54.18 o 
  -4  13  11      150.77      150.93     43.22 o 
  -3  13  11     3697.66     3636.93    118.50 o 
  -2  13  11       15.78       20.17     45.38 o 
  -1  13  11     7261.08     7235.17    165.02 o 
   0  13  11      199.53      199.36     45.65 o 
   1  13  11     1724.72     1673.41    105.00 o 
   2  13  11     1232.98     1212.66    116.16 o 
   3  13  11     2571.94     2527.55    164.53 o 
   4  13  11     3754.71     3702.35    198.69 o 
   5  13  11     1421.51     1301.71    136.01 o 
   6  13  11     1599.40     1598.34    157.47 o 
   7  13  11      456.80      523.66    132.93 o 
 -12  14  11     1297.96     1409.68    170.50 o 
 -11  14  11      848.19      867.39    127.85 o 
 -10  14  11      377.54      445.40    103.47 o 
  -9  14  11     1686.25     1729.80    141.15 o 
  -8  14  11     1186.59     1188.61    103.43 o 
  -7  14  11     7780.66     8002.80    209.09 o 
  -6  14  11      567.76      547.98     62.05 o 
  -5  14  11     1475.42     1391.75     82.42 o 
  -4  14  11     1664.39     1735.23     88.71 o 
  -3  14  11       19.15       17.83     41.77 o 
  -2  14  11     2296.28     2304.12    101.35 o 
  -1  14  11      713.01      729.73     65.67 o 
   0  14  11     4028.40     3944.03    130.92 o 
   1  14  11      118.98       95.71     57.77 o 
   2  14  11     2539.85     2440.88    163.45 o 
   3  14  11     2957.76     2912.30    181.98 o 
   4  14  11      714.88      656.50    110.96 o 
   5  14  11     1067.05     1008.79    131.53 o 
   6  14  11     1008.09     1036.73    148.22 o 
 -11  15  11       56.56       78.77    114.36 o 
 -10  15  11     1019.60     1089.05    136.78 o 
  -9  15  11      249.79      265.73     94.76 o 
  -8  15  11     5045.08     5253.13    183.65 o 
  -7  15  11      241.62      240.68     74.73 o 
  -6  15  11     3653.07     3812.78    128.95 o 
  -5  15  11     1502.25     1539.27     89.08 o 
  -4  15  11       24.69        7.32     45.72 o 
  -3  15  11      766.32      870.89     74.79 o 
  -2  15  11      365.84      334.31     59.74 o 
  -1  15  11     2771.84     2890.39    116.20 o 
   0  15  11      809.39      728.52     71.53 o 
   1  15  11     1461.27     1510.19     92.50 o 
   2  15  11      833.79      805.38    113.50 o 
   3  15  11      478.51      476.91    104.07 o 
   4  15  11     1162.77     1201.89    140.59 o 
   5  15  11     1091.63      951.25    143.90 o 
 -10  16  11      248.53      320.36    126.05 o 
  -9  16  11     2221.13     2173.36    170.20 o 
  -8  16  11        1.44       -6.02     90.98 o 
  -7  16  11     5094.78     5177.96    182.29 o 
  -6  16  11      422.51      394.14     78.05 o 
  -5  16  11      864.45      787.61     76.24 o 
  -4  16  11      507.44      550.96     69.67 o 
  -3  16  11       42.84       60.36     53.47 o 
  -2  16  11     2246.97     2352.15     91.16 o 
  -1  16  11      887.09      853.09     69.22 o 
   0  16  11      693.38      767.74     76.62 o 
   1  16  11       74.58       87.11     58.59 o 
   2  16  11      164.85      162.34     95.55 o 
   3  16  11     2280.75     2244.38    176.97 o 
   4  16  11      747.47      857.87    146.39 o 
   5  16  11      119.68      176.49    206.95 o 
  -8  17  11     1590.91     1561.19    162.90 o 
  -7  17  11       90.06       65.34     87.35 o 
  -6  17  11      910.12      938.73    104.02 o 
  -5  17  11      127.60      168.91     66.49 o 
  -4  17  11        7.19       37.68     60.73 o 
  -3  17  11     1251.98     1316.99     94.45 o 
  -2  17  11      106.42      136.95     56.28 o 
  -1  17  11      530.20      550.92     67.11 o 
   0  17  11      940.09      894.14     85.04 o 
   1  17  11       53.59       44.67     75.08 o 
   2  17  11      272.02      327.44    115.25 o 
   3  17  11      402.26      479.72    138.13 o 
  -7  18  11      403.08      519.56    137.72 o 
  -6  18  11       72.16       78.26    109.61 o 
  -5  18  11      408.80      432.28     95.22 o 
  -4  18  11      340.12      428.61     91.19 o 
  -3  18  11      145.61      122.90     81.04 o 
  -2  18  11     1943.68     1891.40    114.76 o 
  -1  18  11        8.77        5.49     63.73 o 
   0  18  11       94.01      104.87     72.32 o 
   1  18  11       51.00       69.99     91.64 o 
 -16   0  12      442.99      358.25    106.85 o 
 -15   0  12      122.34      184.73     84.52 o 
 -14   0  12      621.19      577.07     95.49 o 
 -13   0  12     6356.29     6093.83    240.10 o 
 -12   0  12     1201.07     1230.83    104.60 o 
 -11   0  12     1377.66     1320.36     99.39 o 
 -10   0  12     1859.47     1978.31    112.64 o 
  -9   0  12       16.08       26.82     40.57 o 
  -8   0  12       10.92       -5.33     36.26 o 
  -7   0  12    14631.85    14814.76    182.51 o 
  -6   0  12      999.48      974.85     55.38 o 
  -5   0  12     1948.05     1879.94     72.89 o 
  -4   0  12     6107.15     6125.70    208.11 o 
  -3   0  12    18090.91    18347.07    269.13 o 
  -2   0  12    24984.15    26536.88    332.74 o 
  -1   0  12      255.48      259.19     38.84 o 
   0   0  12     5839.47     5788.25    143.38 o 
   1   0  12    10418.40    10426.22    279.15 o 
   2   0  12     1404.01     1541.45    125.90 o 
   3   0  12    20981.31    21602.46    447.29 o 
   4   0  12       86.33      109.59     59.81 o 
   5   0  12    13009.64    12626.10    288.98 o 
   6   0  12     1108.52     1120.67    104.71 o 
   7   0  12     3845.29     3865.90    179.94 o 
   8   0  12     4474.01     4403.11    203.40 o 
   9   0  12     8190.25     8221.66    282.77 o 
  10   0  12     7849.88     7853.39    290.64 o 
 -16   1  12       29.09       56.85     65.20 o 
 -15   1  12      397.45      433.96     70.12 o 
 -14   1  12     1226.12     1262.52     84.23 o 
 -13   1  12     1165.89     1085.17     75.04 o 
 -12   1  12     3391.75     3401.76    113.08 o 
 -11   1  12      477.61      494.95     50.35 o 
 -10   1  12       10.51       45.03     31.26 o 
  -9   1  12     5431.29     5396.71    121.60 o 
  -8   1  12      547.61      538.76     43.15 o 
  -7   1  12      768.40      729.57     41.93 o 
  -6   1  12    13202.18    13051.56    142.98 o 
  -5   1  12     6906.47     6927.65     93.44 o 
  -4   1  12     1950.49     1967.19     58.72 o 
  -3   1  12    12940.18    13204.79    225.89 o 
  -2   1  12     2811.95     2725.16     87.22 o 
  -1   1  12    11245.14    11091.18    125.39 o 
   0   1  12     1452.49     1456.60     57.35 o 
   1   1  12     5254.00     5077.99    124.42 o 
   2   1  12    15076.96    14158.75    850.11 o 
   3   1  12      211.85      190.80     45.04 o 
   4   1  12    16366.54    16446.41    249.76 o 
   5   1  12      389.19      345.70     55.93 o 
   6   1  12     2822.20     2714.44    253.12 o 
   7   1  12        1.15        2.16     42.00 o 
   8   1  12     5101.70     5156.22    155.85 o 
   9   1  12     7400.22     7048.69    185.60 o 
  10   1  12      819.20      910.50     94.61 o 
 -16   2  12       10.10       12.95     65.55 o 
 -15   2  12     1408.94     1452.12     97.27 o 
 -14   2  12       36.78       43.98     49.16 o 
 -13   2  12     5727.75     5551.57    149.10 o 
 -12   2  12      243.97      243.78     46.34 o 
 -11   2  12      863.85      862.76     60.63 o 
 -10   2  12     1314.54     1316.89     67.67 o 
  -9   2  12     1037.11      990.68     56.78 o 
  -8   2  12     4571.07     4451.03    106.41 o 
  -7   2  12     9469.32     9481.99    122.91 o 
  -6   2  12     3074.37     3093.38     64.37 o 
  -5   2  12     1673.07     1580.64     53.53 o 
  -4   2  12     2630.44     2613.76     65.79 o 
  -3   2  12      903.54      907.71     46.86 o 
  -2   2  12    17097.08    16270.55    767.65 o 
  -1   2  12      328.64      341.45     29.47 o 
   0   2  12     6835.32     6933.03    117.49 o 
   1   2  12     5357.80     5456.39    124.49 o 
   2   2  12       12.54        1.92     36.98 o 
   3   2  12     6590.08     6389.08    149.33 o 
   4   2  12      421.17      384.38     57.21 o 
   5   2  12     4428.68     4358.39    139.19 o 
   6   2  12      552.44      553.81     69.70 o 
   7   2  12     2015.89     1795.61    107.16 o 
   8   2  12     2573.03     2471.43    130.89 o 
   9   2  12      717.24      654.43     79.84 o 
  10   2  12     2469.36     2489.80    128.79 o 
 -16   3  12     1652.56     1738.92    136.37 o 
 -15   3  12      189.21      225.52     63.57 o 
 -14   3  12     2072.62     2100.83    103.90 o 
 -13   3  12        1.62       -7.05     43.46 o 
 -12   3  12     1616.64     1665.38     83.85 o 
 -11   3  12       66.43       77.68     38.90 o 
 -10   3  12     1219.51     1277.88     67.86 o 
  -9   3  12     1472.51     1474.71     67.70 o 
  -8   3  12     1933.01     1913.08     72.52 o 
  -7   3  12     3694.70     3805.64     81.57 o 
  -6   3  12     6346.58     5975.30    169.80 o 
  -5   3  12       85.37      114.35     25.98 o 
  -4   3  12     2925.33     3100.10     71.58 o 
  -3   3  12    16169.47    16902.58    177.35 o 
  -2   3  12       51.11       32.11     25.43 o 
  -1   3  12     9421.85     9717.86    154.58 o 
   0   3  12       83.39       80.52     30.58 o 
   1   3  12      548.22      581.99     51.17 o 
   2   3  12       62.66       60.83     39.56 o 
   3   3  12     1226.95     1236.97     74.11 o 
   4   3  12     1009.30      902.97     70.61 o 
   5   3  12      303.67      253.23     53.60 o 
   6   3  12     3002.88     2910.37    124.85 o 
   7   3  12       74.86       82.85     56.24 o 
   8   3  12      221.32      289.00     74.47 o 
   9   3  12      836.92      858.57    102.38 o 
  10   3  12      654.28      774.99    131.04 o 
 -16   4  12      114.04      124.30    100.66 o 
 -15   4  12     1119.73     1099.77     89.62 o 
 -14   4  12       99.38       62.31     53.95 o 
 -13   4  12      665.79      608.46     63.61 o 
 -12   4  12      117.41      115.03     43.71 o 
 -11   4  12      108.74       89.79     39.99 o 
 -10   4  12        7.29       -8.42     32.73 o 
  -9   4  12     1904.66     1862.25     75.55 o 
  -8   4  12     6526.37     6043.02    221.07 o 
  -7   4  12     4673.25     4490.76     89.06 o 
  -6   4  12        1.19       -1.91     23.05 o 
  -5   4  12     2181.32     2126.41     61.09 o 
  -4   4  12     2465.94     2502.65     64.41 o 
  -3   4  12      544.15      461.98     36.97 o 
  -2   4  12     8482.60     8656.03    112.79 o 
  -1   4  12       89.53       60.56     32.35 o 
   0   4  12     3532.41     3395.74     84.88 o 
   1   4  12       17.99       21.13     30.50 o 
   2   4  12      165.66      178.50     43.83 o 
   3   4  12     1001.06      976.64     70.30 o 
   4   4  12       74.57       75.33     46.54 o 
   5   4  12     1129.15     1065.85     81.94 o 
   6   4  12       28.03       31.99     50.11 o 
   7   4  12      199.64      231.18     66.27 o 
   8   4  12        5.35       34.99     73.44 o 
   9   4  12      356.56      327.98     94.19 o 
  10   4  12      257.55      272.91    107.68 o 
 -16   5  12       10.72       29.80    178.79 o 
 -15   5  12       60.86       88.31     72.03 o 
 -14   5  12      432.66      420.28     79.38 o 
 -13   5  12       11.89       -1.70     47.79 o 
 -12   5  12       48.90       55.74     43.55 o 
 -11   5  12        4.20       -9.48     39.15 o 
 -10   5  12      254.22      253.34     43.43 o 
  -9   5  12      193.13      187.58     39.01 o 
  -8   5  12     1331.26     1268.32     62.25 o 
  -7   5  12      231.01      195.62     32.15 o 
  -6   5  12      702.11      690.02     40.89 o 
  -5   5  12     2851.24     2744.34     67.87 o 
  -4   5  12      700.02      694.06     39.00 o 
  -3   5  12      652.75      631.45     41.37 o 
  -2   5  12       23.00       30.37     29.47 o 
  -1   5  12     2328.30     2105.59     75.37 o 
   0   5  12       40.91       51.49     33.50 o 
   1   5  12      206.08      181.38     38.24 o 
   2   5  12     2284.71     2266.33     93.75 o 
   3   5  12       92.95       65.10     50.30 o 
   4   5  12      136.63       98.25     56.37 o 
   5   5  12      306.33      253.90     67.64 o 
   6   5  12     1229.42     1174.93    110.41 o 
   7   5  12       96.74       85.00     70.14 o 
   8   5  12      613.53      585.85    102.26 o 
   9   5  12       91.14       81.46     86.79 o 
  10   5  12       64.13       91.61    106.87 o 
 -15   6  12       12.51      -25.98     83.34 o 
 -14   6  12      116.58       96.90     68.35 o 
 -13   6  12      872.11      924.40     74.05 o 
 -12   6  12       60.13       88.01     47.95 o 
 -11   6  12     3199.91     3266.93    108.20 o 
 -10   6  12      777.73      778.08     58.27 o 
  -9   6  12      277.19      247.50     40.07 o 
  -8   6  12      465.14      434.90     43.84 o 
  -7   6  12      136.37      133.94     30.92 o 
  -6   6  12     4736.48     4571.20     88.92 o 
  -5   6  12      758.55      717.78     48.18 o 
  -4   6  12     1277.78     1183.31     56.34 o 
  -3   6  12       83.03      120.14     36.58 o 
  -2   6  12      249.37      220.37     40.91 o 
  -1   6  12       77.99       84.55     46.72 o 
   0   6  12      510.24      527.23     56.42 o 
   1   6  12      527.99      501.23     56.72 o 
   2   6  12     4540.36     4405.76    169.98 o 
   3   6  12     1212.43     1186.30    101.10 o 
   4   6  12      114.23       68.54     56.59 o 
   5   6  12        7.24        2.77     55.16 o 
   6   6  12      428.85      444.61     82.93 o 
   7   6  12        3.05       22.98     63.71 o 
   8   6  12       43.85        7.96     76.84 o 
   9   6  12      633.81      659.92    117.90 o 
  10   6  12       16.45       24.14    115.90 o 
 -15   7  12        4.61       -2.65    102.39 o 
 -14   7  12      770.74      741.96    113.73 o 
 -13   7  12      390.52      399.08     91.92 o 
 -12   7  12     2057.89     2048.97    110.02 o 
 -11   7  12        2.23       -5.42     48.07 o 
 -10   7  12     4628.15     4497.22    139.11 o 
  -9   7  12      165.06      162.19     46.03 o 
  -8   7  12     2242.45     2209.22     93.34 o 
  -7   7  12     7031.35     6806.44    128.72 o 
  -6   7  12     1308.35     1222.07     61.13 o 
  -5   7  12     3912.83     3901.34     95.96 o 
  -4   7  12     1709.84     1677.98     65.97 o 
  -3   7  12     3897.67     4060.62    107.01 o 
  -2   7  12      244.63      258.05     45.99 o 
  -1   7  12     1464.12     1285.33     96.97 o 
   0   7  12      297.90      363.17     53.24 o 
   1   7  12     2679.89     2622.38    108.46 o 
   2   7  12      504.92      469.89     73.76 o 
   3   7  12      974.82      909.41     94.14 o 
   4   7  12      130.70      152.56     59.90 o 
   5   7  12      138.00      157.99     64.71 o 
   6   7  12      635.41      517.30     91.50 o 
   7   7  12      497.95      551.49    100.51 o 
   8   7  12      351.44      323.93     97.89 o 
   9   7  12        0.52        6.01     86.01 o 
 -15   8  12     1506.11     1545.52    182.43 o 
 -14   8  12      179.40      190.74     97.48 o 
 -13   8  12      536.65      574.52    103.87 o 
 -12   8  12      350.69      430.58     87.41 o 
 -11   8  12     4905.88     4765.05    202.64 o 
 -10   8  12       46.30       48.96     54.98 o 
  -9   8  12     4484.92     4398.52    181.92 o 
  -8   8  12     8115.57     7516.76    252.22 o 
  -7   8  12      690.36      619.25     63.44 o 
  -6   8  12     4392.02     4059.26    129.05 o 
  -5   8  12      600.56      602.16     60.02 o 
  -4   8  12     4287.94     4226.63    132.92 o 
  -3   8  12      769.75      769.67     82.84 o 
  -2   8  12     4730.13     4583.96    172.94 o 
  -1   8  12      518.21      554.33     75.05 o 
   0   8  12     2672.90     2660.27    111.57 o 
   1   8  12     1783.14     1712.09     91.69 o 
   2   8  12     3249.14     3069.05    201.05 o 
   3   8  12     1413.66     1343.01    112.12 o 
   4   8  12      357.57      361.74     79.26 o 
   5   8  12     3424.18     3377.44    175.87 o 
   6   8  12      244.04      225.76     80.26 o 
   7   8  12     1416.17     1355.34    135.86 o 
   8   8  12      261.19      236.73     97.58 o 
   9   8  12      944.32      995.97    146.82 o 
 -14   9  12      539.56      587.65    120.88 o 
 -13   9  12      164.85      134.67     85.86 o 
 -12   9  12     1393.72     1307.78    127.44 o 
 -11   9  12        3.09       16.26     61.83 o 
 -10   9  12     5292.79     5070.45    204.83 o 
  -9   9  12     1282.02     1238.63    107.76 o 
  -8   9  12     2879.37     2591.01    140.94 o 
  -7   9  12     5943.05     5659.77    156.69 o 
  -6   9  12      727.66      716.75     66.38 o 
  -5   9  12     4597.36     5028.09    148.67 o 
  -4   9  12      945.25      987.60     74.18 o 
  -3   9  12     5808.62     5498.10    195.20 o 
  -2   9  12      387.92      360.67     65.45 o 
  -1   9  12     4880.58     4540.76    181.94 o 
   0   9  12     7323.46     7286.50    182.05 o 
   1   9  12     4500.09     4446.83    145.40 o 
   2   9  12     3123.28     3158.78    158.69 o 
   3   9  12     1261.60     1246.15    114.31 o 
   4   9  12     4222.91     4280.13    194.16 o 
   5   9  12        0.03       18.44     64.96 o 
   6   9  12     4670.42     4517.29    228.88 o 
   7   9  12     2955.05     2835.45    182.03 o 
   8   9  12     1149.50     1213.84    142.66 o 
   9   9  12      202.19      268.07    134.28 o 
 -14  10  12       14.13       -9.35    113.20 o 
 -13  10  12      292.65      279.46     98.46 o 
 -12  10  12        8.99       30.81     76.86 o 
 -11  10  12     1954.48     1941.59    144.99 o 
 -10  10  12       12.42       28.79     62.94 o 
  -9  10  12     4259.65     4204.64    185.34 o 
  -8  10  12      621.10      535.87     80.82 o 
  -7  10  12       45.00       36.34     40.62 o 
  -6  10  12     2428.85     2490.08     90.91 o 
  -5  10  12      267.55      300.40     43.53 o 
  -4  10  12     7072.79     6626.39    173.94 o 
  -3  10  12       21.22       -4.50     38.63 o 
  -2  10  12     4474.05     4182.10    179.14 o 
  -1  10  12     3130.74     3246.17    130.55 o 
   0  10  12     2312.00     2213.89    107.61 o 
   1  10  12     6308.39     6328.42    177.70 o 
   2  10  12     2853.34     2682.33    152.92 o 
   3  10  12     6819.87     6444.83    235.87 o 
   4  10  12      199.01      199.79     77.00 o 
   5  10  12     8584.92     8439.48    281.58 o 
   6  10  12      636.63      573.44    105.74 o 
   7  10  12     4927.92     4871.32    420.93 o 
   8  10  12     1342.00     1310.86    153.74 o 
 -13  11  12       15.64        0.64     86.98 o 
 -12  11  12     1511.33     1543.93    143.76 o 
 -11  11  12      949.80     1001.10    116.37 o 
 -10  11  12     1491.11     1506.64    126.82 o 
  -9  11  12      321.09      309.92     78.24 o 
  -8  11  12      690.43      634.37     89.82 o 
  -7  11  12     1828.87     1665.68     99.92 o 
  -6  11  12      141.76      143.72     43.48 o 
  -5  11  12     8580.13     8813.00    208.12 o 
  -4  11  12      792.50      705.80     58.95 o 
  -3  11  12     3133.03     2961.79    104.47 o 
  -2  11  12       88.45      110.19     66.92 o 
  -1  11  12     3399.43     3428.12    133.39 o 
   0  11  12     5237.05     5078.66    161.90 o 
   1  11  12     3950.29     3811.09    145.06 o 
   2  11  12     8248.98     7993.44    259.25 o 
   3  11  12     1347.24     1321.04    122.13 o 
   4  11  12     3445.29     3513.00    189.66 o 
   5  11  12      194.32      235.68     84.65 o 
   6  11  12     4874.15     4777.56    231.64 o 
   7  11  12     1231.73     1354.65    150.21 o 
   8  11  12     2499.83     2571.25    209.96 o 
 -13  12  12     1244.81     1225.00    163.92 o 
 -12  12  12       52.34       89.80     93.12 o 
 -11  12  12     1224.00     1232.17    131.46 o 
 -10  12  12     1076.50     1059.57    118.59 o 
  -9  12  12     1145.87     1125.00    114.54 o 
  -8  12  12      151.44      140.76     62.94 o 
  -7  12  12      329.39      318.48     64.13 o 
  -6  12  12     2818.34     2806.55    103.47 o 
  -5  12  12       89.90      101.19     41.35 o 
  -4  12  12     3205.80     3183.58    124.52 o 
  -3  12  12      262.50      260.21     47.78 o 
  -2  12  12      877.87      840.26     76.43 o 
  -1  12  12       52.39       43.97     45.58 o 
   0  12  12     1816.90     1698.83    103.94 o 
   1  12  12     2850.50     2773.55    129.93 o 
   2  12  12     2048.17     2044.65    145.98 o 
   3  12  12     3581.91     3672.71    191.47 o 
   4  12  12        9.92      124.61     82.17 o 
   5  12  12     2086.50     2204.98    166.01 o 
   6  12  12      399.18      391.46    107.76 o 
   7  12  12     3135.98     3009.92    215.15 o 
 -12  13  12      600.88      554.90    129.26 o 
 -11  13  12      197.78      261.19     99.22 o 
 -10  13  12     1669.12     1761.30    147.81 o 
  -9  13  12       52.11       95.90     77.15 o 
  -8  13  12     1139.24     1034.12    113.86 o 
  -7  13  12       75.53       67.85     55.86 o 
  -6  13  12     1376.65     1366.16     81.46 o 
  -5  13  12     7712.24     7466.88    166.85 o 
  -4  13  12      362.28      347.62     53.28 o 
  -3  13  12     1530.38     1412.13     81.72 o 
  -2  13  12      345.21      295.21     61.42 o 
  -1  13  12     1448.12     1349.93     97.81 o 
   0  13  12      102.51      122.79     51.04 o 
   1  13  12     3261.22     3265.70    143.16 o 
   2  13  12     1359.67     1368.18    131.87 o 
   3  13  12       41.67       78.20     80.97 o 
   4  13  12      152.25      192.67     85.20 o 
   5  13  12      676.01      729.36    134.42 o 
   6  13  12     1040.80     1005.54    146.52 o 
 -11  14  12      534.78      564.42    123.94 o 
 -10  14  12       68.87       84.32     89.00 o 
  -9  14  12      304.48      284.63     92.68 o 
  -8  14  12       68.71       56.28     79.59 o 
  -7  14  12     1368.35     1264.19    101.06 o 
  -6  14  12     1203.90     1258.74     84.25 o 
  -5  14  12      198.72      253.59     56.87 o 
  -4  14  12      399.94      436.84     60.74 o 
  -3  14  12      859.23      846.50     71.68 o 
  -2  14  12      246.56      319.89     56.87 o 
  -1  14  12     1061.59     1029.39     77.74 o 
   0  14  12     2538.77     2545.85    131.14 o 
   1  14  12      123.06      120.77     63.36 o 
   2  14  12     1425.88     1415.48    138.74 o 
   3  14  12      139.92      195.35     91.78 o 
   4  14  12        3.97       11.51     92.54 o 
   5  14  12       71.27       31.48    100.97 o 
   6  14  12        7.75       15.88    202.20 o 
 -10  15  12       21.65       34.81    103.77 o 
  -9  15  12       28.33      -19.55     87.19 o 
  -8  15  12      339.38      318.12     97.51 o 
  -7  15  12        4.71        7.88     68.83 o 
  -6  15  12       31.25       49.31     65.28 o 
  -5  15  12      614.81      558.71     68.42 o 
  -4  15  12     1290.69     1431.18     89.83 o 
  -3  15  12        6.10       13.25     47.17 o 
  -2  15  12      290.66      294.14     49.16 o 
  -1  15  12        0.09       -0.58     49.77 o 
   0  15  12        9.40        3.50     61.13 o 
   1  15  12      405.00      344.89     77.05 o 
   2  15  12       91.14       83.60     90.85 o 
   3  15  12       19.42       36.36     92.26 o 
   4  15  12       48.74       -1.06    106.01 o 
   5  15  12      307.45      364.45    211.53 o 
  -9  16  12      269.41      253.56    113.80 o 
  -8  16  12      144.53      176.98    104.95 o 
  -7  16  12       56.68       72.48     78.41 o 
  -6  16  12     1241.82     1322.79    112.16 o 
  -5  16  12       84.77       87.40     59.89 o 
  -4  16  12      162.16      125.16     59.51 o 
  -3  16  12      321.22      310.03     65.88 o 
  -2  16  12      262.35      262.26     55.71 o 
  -1  16  12        0.70      -10.20     49.10 o 
   0  16  12        4.19       23.33     57.06 o 
   1  16  12      477.81      560.27    116.76 o 
   2  16  12        7.03        8.09     95.28 o 
   3  16  12        2.75       37.86    105.93 o 
  -8  17  12      661.69      700.75    147.28 o 
  -7  17  12      596.46      720.76    108.79 o 
  -6  17  12      455.34      408.26     93.29 o 
  -5  17  12     3712.35     3804.80    143.69 o 
  -4  17  12        0.10      -14.34     65.60 o 
  -3  17  12      647.92      603.61     83.11 o 
  -2  17  12        5.33       -3.18     54.07 o 
  -1  17  12      615.79      568.05     72.80 o 
   0  17  12       10.45        9.85     66.14 o 
   1  17  12      616.70      580.37    129.22 o 
   2  17  12       42.87      100.85    131.85 o 
  -5  18  12      115.16      156.11     90.18 o 
  -4  18  12     2196.66     2308.71    129.07 o 
  -3  18  12        2.58       -1.75     69.69 o 
  -2  18  12      394.25      433.01     81.07 o 
  -1  18  12        0.50        0.79     73.30 o 
   0  18  12     1222.45     1262.10    107.90 o 
 -16   1  13        1.28        8.01     68.70 o 
 -15   1  13       43.05       27.82     59.58 o 
 -14   1  13      375.14      354.41     62.80 o 
 -13   1  13       55.60       31.14     42.63 o 
 -12   1  13      323.27      369.89     52.27 o 
 -11   1  13      194.64      186.63     41.23 o 
 -10   1  13      641.00      598.39     51.69 o 
  -9   1  13       64.06       63.71     31.37 o 
  -8   1  13        5.88        1.30     26.59 o 
  -7   1  13      586.22      560.29     44.66 o 
  -6   1  13        3.00        7.64     22.04 o 
  -5   1  13     2276.07     2352.96     59.93 o 
  -4   1  13     1263.04     1205.16     45.57 o 
  -3   1  13       62.26       27.62     32.65 o 
  -2   1  13      159.91      147.91     36.95 o 
  -1   1  13      674.58      642.63     39.99 o 
   0   1  13       41.51       56.30     32.41 o 
   1   1  13        3.47       17.08     37.09 o 
   2   1  13     2161.76     2185.87     91.29 o 
   3   1  13      381.65      355.83     53.46 o 
   4   1  13      351.51      387.21     58.88 o 
   5   1  13     2279.67     2164.78    107.50 o 
   6   1  13      291.14      261.06     52.78 o 
   7   1  13      257.59      285.59     59.10 o 
   8   1  13      317.47      323.62     66.59 o 
   9   1  13     1691.39     1671.04    108.55 o 
  10   1  13        0.66      -16.35     77.70 o 
 -16   2  13        6.03       -1.81     70.28 o 
 -15   2  13      538.84      542.80     74.81 o 
 -14   2  13       54.85       52.00     54.36 o 
 -13   2  13     3139.61     3163.67    117.80 o 
 -12   2  13      780.26      716.71     63.45 o 
 -11   2  13     1317.20     1170.44     69.14 o 
 -10   2  13     1125.59     1133.25     65.07 o 
  -9   2  13       83.13       72.64     32.65 o 
  -8   2  13      818.17      817.52     52.98 o 
  -7   2  13       14.47       29.05     27.90 o 
  -6   2  13     1192.14     1204.68     46.50 o 
  -5   2  13     7534.56     7505.58    114.05 o 
  -4   2  13     2511.30     2214.58     64.46 o 
  -3   2  13     4849.99     4925.00    179.37 o 
  -2   2  13      270.23      247.81     34.89 o 
  -1   2  13      163.09      162.17     30.03 o 
   0   2  13       67.11       68.18     31.84 o 
   1   2  13     7268.74     7051.29    161.67 o 
   2   2  13     2881.73     2677.09     99.99 o 
   3   2  13     1172.30     1070.84     73.79 o 
   4   2  13     5330.93     5142.69    148.22 o 
   5   2  13       56.12       61.40     48.59 o 
   6   2  13      825.78      784.92     81.94 o 
   7   2  13     1211.85     1220.93    100.39 o 
   8   2  13      670.78      670.43     76.15 o 
   9   2  13      417.44      441.22     80.46 o 
  10   2  13     1667.73     1720.64    138.57 o 
 -16   3  13     1345.27     1370.10    110.62 o 
 -15   3  13       99.37       96.55     63.10 o 
 -14   3  13     2920.75     2917.92    119.90 o 
 -13   3  13     1105.86     1110.44     78.87 o 
 -12   3  13      765.85      809.75     65.98 o 
 -11   3  13     3858.49     3745.13    136.21 o 
 -10   3  13     1732.35     1695.02     77.09 o 
  -9   3  13     6097.33     5953.86    129.52 o 
  -8   3  13       77.31       96.77     32.28 o 
  -7   3  13     1079.65     1084.81     51.94 o 
  -6   3  13     3211.41     3208.45     77.65 o 
  -5   3  13     7609.96     7644.93    115.08 o 
  -4   3  13     2525.76     2556.77     68.23 o 
  -3   3  13      489.50      477.20     41.07 o 
  -2   3  13     1163.20     1181.18     52.07 o 
  -1   3  13      114.17       89.35     32.30 o 
   0   3  13     3361.65     3433.31     90.08 o 
   1   3  13       90.85       84.47     39.37 o 
   2   3  13     3001.62     2990.79    106.41 o 
   3   3  13      967.46      929.48     71.22 o 
   4   3  13      507.74      532.04     64.94 o 
   5   3  13     3779.83     3810.35    139.38 o 
   6   3  13     1216.98     1105.33     92.83 o 
   7   3  13      107.43      133.36     67.62 o 
   8   3  13     1246.97     1245.38    131.48 o 
   9   3  13     1594.70     1690.43    158.47 o 
  10   3  13       26.40       17.22     96.78 o 
 -16   4  13      344.74      398.45    155.82 o 
 -15   4  13     2495.93     2597.76    122.46 o 
 -14   4  13     1028.60     1084.16     85.12 o 
 -13   4  13     2798.87     2782.54    111.27 o 
 -12   4  13     1071.56     1057.72     72.91 o 
 -11   4  13      952.17      963.17     66.34 o 
 -10   4  13    13671.22    13611.16    204.28 o 
  -9   4  13      752.19      759.96     55.03 o 
  -8   4  13     4538.15     4522.49    109.71 o 
  -7   4  13     1431.96     1427.87     57.27 o 
  -6   4  13     8437.12     8446.31    122.07 o 
  -5   4  13     3061.47     3127.64     75.80 o 
  -4   4  13     9396.69     9192.87    233.26 o 
  -3   4  13     5670.63     5974.39    108.93 o 
  -2   4  13      503.89      546.11     42.51 o 
  -1   4  13     5307.11     5320.14    105.66 o 
   0   4  13      357.38      312.35     42.08 o 
   1   4  13     7378.08     7432.86    153.77 o 
   2   4  13      451.75      424.73     58.68 o 
   3   4  13     1698.45     1612.99     91.35 o 
   4   4  13     1332.56     1244.31    107.07 o 
   5   4  13     1416.56     1415.93    115.65 o 
   6   4  13      216.75      213.85     76.46 o 
   7   4  13      742.54      755.59    107.82 o 
   8   4  13      720.43      743.77    115.78 o 
   9   4  13      387.67      411.26    110.96 o 
 -15   5  13     1012.20     1106.94     96.18 o 
 -14   5  13     2250.37     2279.42    110.43 o 
 -13   5  13     2603.96     2606.43    110.87 o 
 -12   5  13     2258.96     2251.05     97.25 o 
 -11   5  13    10142.41     9895.35    182.35 o 
 -10   5  13      962.42      999.99     64.60 o 
  -9   5  13    12081.02    12117.95    183.63 o 
  -8   5  13      180.44      209.47     39.68 o 
  -7   5  13     8603.15     8814.59    128.12 o 
  -6   5  13     3219.24     3224.59     79.13 o 
  -5   5  13    14259.42    13784.70    151.93 o 
  -4   5  13     1348.87     1347.11     62.32 o 
  -3   5  13     9433.42     9499.04    172.62 o 
  -2   5  13     8892.94     9305.14    236.25 o 
  -1   5  13       52.35       46.61     39.55 o 
   0   5  13    11017.40    11093.63    205.66 o 
   1   5  13     1012.13     1015.24     73.93 o 
   2   5  13     3331.55     3190.02    149.12 o 
   3   5  13       56.06       59.22     56.76 o 
   4   5  13     1882.64     1862.21    127.29 o 
   5   5  13     1174.78     1085.83    106.31 o 
   6   5  13      685.09      744.24     98.20 o 
   7   5  13     1844.02     1890.36    147.82 o 
   8   5  13     1115.65     1065.31    133.84 o 
   9   5  13      197.06      235.98    105.11 o 
 -15   6  13     3392.08     3436.51    212.55 o 
 -14   6  13     2123.09     2233.11    128.14 o 
 -13   6  13     1628.80     1509.65    105.17 o 
 -12   6  13     2830.83     2957.98    128.25 o 
 -11   6  13      969.45     1026.68     81.47 o 
 -10   6  13     9848.37     9420.60    236.72 o 
  -9   6  13      381.33      367.26     55.96 o 
  -8   6  13    13082.72    13348.65    225.24 o 
  -7   6  13     3412.89     3265.13     95.03 o 
  -6   6  13     6724.28     6568.77    127.03 o 
  -5   6  13     1381.80     1318.61     62.64 o 
  -4   6  13     8429.40     8104.67    139.24 o 
  -3   6  13     2507.19     2720.02     97.49 o 
  -2   6  13     2909.71     2838.96    101.44 o 
  -1   6  13     9664.69     9706.62    170.17 o 
   0   6  13     1034.84      950.75     71.93 o 
   1   6  13     3609.01     3372.48    122.32 o 
   2   6  13     1394.75     1262.54    103.92 o 
   3   6  13     2714.59     2649.81    224.38 o 
   4   6  13       35.54       72.53     63.06 o 
   5   6  13     1989.22     1903.68    134.69 o 
   6   6  13      694.19      767.62    105.35 o 
   7   6  13       62.36       63.75     78.11 o 
   8   6  13      353.75      371.35    104.48 o 
   9   6  13      125.88       76.24    103.25 o 
 -15   7  13      539.52      597.62    148.92 o 
 -14   7  13      602.68      629.55    117.68 o 
 -13   7  13     1340.32     1241.67    125.44 o 
 -12   7  13     1672.63     1662.34    106.37 o 
 -11   7  13     3312.59     3095.17    128.46 o 
 -10   7  13     1743.40     1774.64     99.05 o 
  -9   7  13     4443.06     4372.09    136.87 o 
  -8   7  13      386.51      419.20     56.10 o 
  -7   7  13     5542.92     5484.44    177.72 o 
  -6   7  13     4208.62     3967.31    104.17 o 
  -5   7  13     1494.26     1296.67     64.54 o 
  -4   7  13      543.18      537.51     59.52 o 
  -3   7  13     3693.03     3639.91    156.07 o 
  -2   7  13     3191.99     3465.91    201.87 o 
  -1   7  13     1265.12     1185.31     68.13 o 
   0   7  13     8590.16     8438.56    190.31 o 
   1   7  13      539.29      603.06     65.62 o 
   2   7  13      799.26      771.18     88.76 o 
   3   7  13        5.91        5.84     58.32 o 
   4   7  13      228.88      235.77     74.75 o 
   5   7  13      474.52      465.82     98.40 o 
   6   7  13      701.44      644.39    118.94 o 
   7   7  13     2267.51     2149.14    161.47 o 
   8   7  13       17.56       19.46     84.28 o 
   9   7  13      103.03      101.83    124.59 o 
 -14   8  13       34.85       16.94     93.62 o 
 -13   8  13      576.17      622.13    106.75 o 
 -12   8  13      936.96      887.26    110.05 o 
 -11   8  13     1285.60     1325.39    116.65 o 
 -10   8  13      816.11      845.77     98.22 o 
  -9   8  13        2.58      -10.95     48.58 o 
  -8   8  13     1740.32     1669.27    115.80 o 
  -7   8  13     1287.95     1225.77     82.89 o 
  -6   8  13      110.82       99.72     43.96 o 
  -5   8  13     1834.41     1776.56     95.13 o 
  -4   8  13      292.47      201.21     46.85 o 
  -3   8  13      968.43     1137.35    124.68 o 
  -2   8  13        5.36       -5.21     49.48 o 
  -1   8  13     2881.81     2535.92    109.92 o 
   0   8  13     1901.68     1799.43     98.16 o 
   1   8  13     2330.40     2248.53    108.58 o 
   2   8  13      950.52      911.26     99.96 o 
   3   8  13      729.67      695.51     92.09 o 
   4   8  13      621.81      612.37     96.95 o 
   5   8  13        2.05      -27.74     66.26 o 
   6   8  13     1013.77      997.52    119.68 o 
   7   8  13      205.48      260.75     96.15 o 
   8   8  13      858.77      978.40    140.25 o 
 -14   9  13        4.47       -1.85    109.19 o 
 -13   9  13       25.13       53.95     85.52 o 
 -12   9  13      795.41      772.94    107.00 o 
 -11   9  13      288.79      336.39     85.52 o 
 -10   9  13      871.36      944.52    102.53 o 
  -9   9  13       22.02       29.90     54.32 o 
  -8   9  13      157.33      190.03     56.40 o 
  -7   9  13        0.52       -9.68     40.07 o 
  -6   9  13      379.53      330.98     56.76 o 
  -5   9  13      125.25      115.37     43.09 o 
  -4   9  13      287.98      282.99     51.63 o 
  -3   9  13      707.23      661.33     81.72 o 
  -2   9  13       24.46        4.34     50.94 o 
  -1   9  13      824.98      715.31     70.65 o 
   0   9  13      476.66      446.85     64.14 o 
   1   9  13      791.29      877.13     76.18 o 
   2   9  13      640.76      672.40     94.04 o 
   3   9  13       78.78      111.98     67.17 o 
   4   9  13      253.67      273.32     79.34 o 
   5   9  13      824.12      949.74    112.86 o 
   6   9  13       24.23      -10.14     76.01 o 
   7   9  13      579.98      672.33    118.16 o 
   8   9  13      255.29      267.75    123.96 o 
 -14  10  13     1015.38      921.76    221.03 o 
 -13  10  13       93.14      113.15     90.64 o 
 -12  10  13      562.86      598.24    104.36 o 
 -11  10  13        1.11       15.23     72.66 o 
 -10  10  13        5.06       10.25     62.47 o 
  -9  10  13       46.12       28.83     59.65 o 
  -8  10  13     1016.68     1058.23    101.86 o 
  -7  10  13       26.46       23.79     47.27 o 
  -6  10  13      133.47      134.32     50.02 o 
  -5  10  13     1285.69     1123.62     83.31 o 
  -4  10  13      291.85      225.73     49.36 o 
  -3  10  13       33.33       23.42     39.55 o 
  -2  10  13     2015.67     1935.17    132.00 o 
  -1  10  13      539.12      606.98     71.45 o 
   0  10  13        1.32       15.91     49.24 o 
   1  10  13      448.81      371.49     64.57 o 
   2  10  13      665.96      551.28     92.91 o 
   3  10  13       90.01       58.53     71.57 o 
   4  10  13      103.29      108.16     79.37 o 
   5  10  13     1730.21     1626.00    162.82 o 
   6  10  13       26.34       67.94     86.15 o 
   7  10  13        3.13        5.13     95.93 o 
 -13  11  13      193.67      206.81    116.86 o 
 -12  11  13       29.99       30.25     80.26 o 
 -11  11  13      647.40      736.76    110.73 o 
 -10  11  13       28.29       24.60     69.44 o 
  -9  11  13      163.38      236.78     75.40 o 
  -8  11  13      412.25      343.33     75.38 o 
  -7  11  13      708.81      722.64     78.71 o 
  -6  11  13      234.11      213.59     77.14 o 
  -5  11  13      186.37      219.30     59.39 o 
  -4  11  13        0.37        0.76     42.05 o 
  -3  11  13     1361.96     1292.94     93.09 o 
  -2  11  13      846.13      891.08    103.50 o 
  -1  11  13      218.70      212.87     58.28 o 
   0  11  13      383.35      375.22     62.96 o 
   1  11  13       38.39       39.53     47.94 o 
   2  11  13       51.03       39.14     69.55 o 
   3  11  13       19.17       47.77     72.77 o 
   4  11  13     2240.89     2176.15    159.25 o 
   5  11  13      159.48      174.04     91.78 o 
   6  11  13     1305.26     1289.91    143.89 o 
   7  11  13      626.07      628.20    144.25 o 
 -12  12  13       11.44       62.84     97.80 o 
 -11  12  13        3.23        4.89     81.86 o 
 -10  12  13        8.95       67.57     78.01 o 
  -9  12  13      202.14      122.00     71.11 o 
  -8  12  13      988.59      966.33    110.25 o 
  -7  12  13        4.94       -7.82     55.08 o 
  -6  12  13       10.04       17.34     49.98 o 
  -5  12  13       44.32       51.63     44.02 o 
  -4  12  13        1.32        5.59     52.22 o 
  -3  12  13      719.58      704.75     79.24 o 
  -2  12  13      727.01      781.57    106.27 o 
  -1  12  13     2335.38     2239.66    118.74 o 
   0  12  13       16.43       19.02     50.25 o 
   1  12  13      312.61      265.47     62.20 o 
   2  12  13      300.96      407.46     92.92 o 
   3  12  13     1378.57     1369.84    135.81 o 
   4  12  13     1243.03     1186.58    131.20 o 
   5  12  13     3350.02     3448.26    207.55 o 
   6  12  13     1112.54     1110.45    150.29 o 
 -12  13  13     1122.19     1174.12    164.10 o 
 -11  13  13      287.80      321.80    106.51 o 
 -10  13  13       46.38       82.48     85.92 o 
  -9  13  13     1556.96     1408.58    129.73 o 
  -8  13  13      163.17      172.13     79.15 o 
  -7  13  13     1739.22     1695.58    113.46 o 
  -6  13  13       11.43       10.48     59.10 o 
  -5  13  13      778.91      756.23     69.83 o 
  -4  13  13     2255.14     2246.98    100.52 o 
  -3  13  13       54.00       69.10     59.07 o 
  -2  13  13     2753.42     2686.07    190.16 o 
  -1  13  13     1277.47     1377.46    102.01 o 
   0  13  13      240.51      269.55     66.17 o 
   1  13  13      129.02      155.33     65.02 o 
   2  13  13     1732.42     1632.72    144.55 o 
   3  13  13     1583.50     1558.74    144.63 o 
   4  13  13     2433.02     2646.60    187.27 o 
   5  13  13      688.36      709.90    134.54 o 
 -11  14  13      204.90      201.01    123.15 o 
 -10  14  13     1539.11     1439.79    147.41 o 
  -9  14  13        0.22        6.86     82.67 o 
  -8  14  13     3446.68     3412.97    189.28 o 
  -7  14  13      136.85       96.76     71.34 o 
  -6  14  13     3170.72     3264.61    146.21 o 
  -5  14  13      339.76      324.61     62.12 o 
  -4  14  13      167.14      143.98     55.38 o 
  -3  14  13     4847.59     4653.85    144.62 o 
  -2  14  13     1515.23     1487.05     84.57 o 
  -1  14  13      690.76      594.40     80.85 o 
   0  14  13      950.97      992.14     96.94 o 
   1  14  13     1819.83     1786.66    123.85 o 
   2  14  13      511.88      568.99    105.54 o 
   3  14  13     3372.02     3291.69    200.96 o 
   4  14  13      404.33      355.01    122.88 o 
 -10  15  13      105.38      128.49    121.26 o 
  -9  15  13     3378.56     3382.41    203.10 o 
  -8  15  13       59.14       21.37     91.45 o 
  -7  15  13     6201.88     6180.24    202.55 o 
  -6  15  13      244.70      262.57     77.26 o 
  -5  15  13     2667.26     2591.37    116.54 o 
  -4  15  13     3671.43     3711.64    135.09 o 
  -3  15  13      469.16      502.82     72.20 o 
  -2  15  13     2518.63     2456.65    118.24 o 
  -1  15  13     4296.37     4269.43    175.05 o 
   0  15  13      730.34      772.06     95.67 o 
   1  15  13      145.12      115.25     87.92 o 
   2  15  13     2976.59     3039.56    199.77 o 
   3  15  13      545.30      594.97    134.50 o 
  -8  16  13     5708.61     5981.40    257.49 o 
  -7  16  13      428.96      365.76     97.51 o 
  -6  16  13     4643.19     4435.94    180.46 o 
  -5  16  13      230.34      160.37     73.66 o 
  -4  16  13      499.27      490.15     79.70 o 
  -3  16  13     6308.25     6729.05    183.82 o 
  -2  16  13     1581.93     1753.07     96.08 o 
  -1  16  13     1618.89     1630.24    124.52 o 
   0  16  13     1268.49     1289.94    118.89 o 
   1  16  13      935.72      866.55    139.65 o 
   2  16  13       23.22       47.00    111.88 o 
  -7  17  13     4033.53     4480.27    199.25 o 
  -6  17  13      307.59      376.45    100.98 o 
  -5  17  13      498.42      487.11     91.34 o 
  -4  17  13     1632.82     1588.73    109.52 o 
  -3  17  13       44.64       66.67     58.29 o 
  -2  17  13     2671.29     2889.22    121.51 o 
  -1  17  13      112.54      130.18     80.33 o 
   0  17  13      205.89      220.84    103.99 o 
 -16   0  14     2046.99     2159.42    181.25 o 
 -15   0  14      315.93      431.16    103.51 o 
 -14   0  14      939.34      953.80    114.45 o 
 -13   0  14     3998.79     4076.11    188.82 o 
 -12   0  14     1001.59     1083.54    106.97 o 
 -11   0  14       53.60       46.72     53.08 o 
 -10   0  14     3842.36     3696.85    156.90 o 
  -9   0  14     1776.68     1733.59    107.99 o 
  -8   0  14      692.79      709.56     73.40 o 
  -7   0  14      582.66      559.14     65.18 o 
  -6   0  14     6723.99     6985.39    236.51 o 
  -5   0  14     3856.06     4024.72    113.67 o 
  -4   0  14      738.86      808.92     58.50 o 
  -3   0  14    10984.62    10940.21    431.98 o 
  -2   0  14       41.42       53.38     30.57 o 
  -1   0  14      479.28      494.46     53.40 o 
   0   0  14     4436.38     4272.78    149.90 o 
   1   0  14     4766.84     4846.20    165.15 o 
   2   0  14     1054.62     1045.97     89.41 o 
   3   0  14     4027.52     3886.31    163.12 o 
   4   0  14     4826.51     4998.11    190.75 o 
   5   0  14      100.10       91.71     67.90 o 
   6   0  14     1671.71     1699.73    135.11 o 
   7   0  14        1.28       11.67     76.22 o 
   8   0  14     5170.86     5305.59    239.75 o 
   9   0  14       14.84       16.55    109.57 o 
 -16   1  14       27.78       18.41     79.68 o 
 -15   1  14      760.79      778.41     84.75 o 
 -14   1  14     2599.66     2662.94    118.53 o 
 -13   1  14     1229.04     1273.87     83.86 o 
 -12   1  14      137.17      106.49     44.30 o 
 -11   1  14      718.79      780.43     61.38 o 
 -10   1  14       16.05       30.88     34.03 o 
  -9   1  14     2445.03     2410.58     87.96 o 
  -8   1  14      438.11      456.14     45.26 o 
  -7   1  14     9284.57     9424.95    156.39 o 
  -6   1  14      165.74      146.14     28.49 o 
  -5   1  14     1390.65     1376.88     51.35 o 
  -4   1  14      184.30      194.09     29.21 o 
  -3   1  14      818.58      830.73     52.73 o 
  -2   1  14     6722.57     6755.12    119.97 o 
  -1   1  14     1008.56      944.05     48.26 o 
   0   1  14     5992.00     6169.90    142.83 o 
   1   1  14      633.52      622.58     60.88 o 
   2   1  14     2768.45     2709.89    105.79 o 
   3   1  14     7072.19     7213.75    172.43 o 
   4   1  14     2277.44     2316.75    110.75 o 
   5   1  14     3151.16     3207.64    117.15 o 
   6   1  14      210.21      230.99     56.85 o 
   7   1  14     2506.68     2633.29    119.67 o 
   8   1  14       96.11      101.15     66.36 o 
   9   1  14     4261.15     4369.30    165.80 o 
 -15   2  14      119.78      113.39     65.65 o 
 -14   2  14     2069.82     2038.26    106.71 o 
 -13   2  14       89.95      105.39     49.55 o 
 -12   2  14      203.76      206.92     50.32 o 
 -11   2  14      163.32      189.85     45.22 o 
 -10   2  14     3231.59     3203.92    103.83 o 
  -9   2  14     1252.67     1274.20     67.56 o 
  -8   2  14     5595.58     5507.42    123.73 o 
  -7   2  14     2507.48     2476.35     83.15 o 
  -6   2  14      472.57      470.45     36.86 o 
  -5   2  14      259.93      278.17     34.63 o 
  -4   2  14       14.94       -8.07     26.32 o 
  -3   2  14     6532.61     6566.52    123.11 o 
  -2   2  14     1421.25     1447.69     61.90 o 
  -1   2  14     6395.53     6402.52    121.45 o 
   0   2  14      972.78      880.88     55.81 o 
   1   2  14     1083.13     1080.36     71.71 o 
   2   2  14     1090.38     1088.05     74.61 o 
   3   2  14     2594.10     2683.58    112.33 o 
   4   2  14     3554.16     3652.55    133.93 o 
   5   2  14     3286.34     3351.23    136.26 o 
   6   2  14      591.19      633.81     83.09 o 
   7   2  14       33.16        7.91     54.74 o 
   8   2  14     1809.91     1810.42    129.74 o 
   9   2  14       47.66      115.59     84.38 o 
 -15   3  14     2261.63     2291.04    119.95 o 
 -14   3  14      734.56      671.92     76.34 o 
 -13   3  14      321.32      327.36     58.32 o 
 -12   3  14        7.14        3.39     43.58 o 
 -11   3  14      257.91      209.56     46.57 o 
 -10   3  14       58.06       72.50     38.81 o 
  -9   3  14     3044.00     2951.03     96.17 o 
  -8   3  14     2501.45     2414.28     84.95 o 
  -7   3  14      618.14      573.01     47.71 o 
  -6   3  14     2081.02     2076.26     67.09 o 
  -5   3  14      558.80      520.57     40.83 o 
  -4   3  14      898.01      896.03     48.32 o 
  -3   3  14     1252.53     1221.58     59.09 o 
  -2   3  14    11794.31    12288.21    163.54 o 
  -1   3  14     5034.14     4848.48    107.77 o 
   0   3  14     3245.11     3281.80     92.91 o 
   1   3  14       19.51        4.79     43.24 o 
   2   3  14     1612.79     1538.46     88.61 o 
   3   3  14     1766.05     1588.56     92.83 o 
   4   3  14     3644.36     3489.85    169.53 o 
   5   3  14     2056.80     2000.60    138.56 o 
   6   3  14     2007.49     1708.91    135.82 o 
   7   3  14       12.65       11.13     76.71 o 
   8   3  14       47.72       20.45     83.09 o 
   9   3  14      535.71      532.66    111.35 o 
 -15   4  14      122.82       84.47     69.77 o 
 -14   4  14      157.94      208.67     63.84 o 
 -13   4  14      372.23      371.36     63.62 o 
 -12   4  14      205.82      240.33     54.34 o 
 -11   4  14        4.41        7.93     41.98 o 
 -10   4  14      191.44      203.25     45.23 o 
  -9   4  14     1245.61     1108.34     64.64 o 
  -8   4  14     2727.23     2723.66     89.85 o 
  -7   4  14      252.29      246.33     39.83 o 
  -6   4  14       72.93      102.85     32.93 o 
  -5   4  14      921.69      881.10     48.20 o 
  -4   4  14       31.39       36.37     29.94 o 
  -3   4  14      447.15      464.63     53.35 o 
  -2   4  14     2029.34     1844.54    110.17 o 
  -1   4  14     5163.97     5226.16    141.81 o 
   0   4  14      473.12      487.75     58.44 o 
   1   4  14       72.60       53.72     52.60 o 
   2   4  14       67.71      118.04     57.03 o 
   3   4  14     2907.97     2858.86    151.39 o 
   4   4  14     1539.73     1332.54    116.17 o 
   5   4  14     3163.07     3044.88    166.92 o 
   6   4  14        0.58      -17.00     69.60 o 
   7   4  14       11.79        0.03     78.95 o 
   8   4  14        5.03      -15.59     86.83 o 
   9   4  14        2.54        5.55    112.82 o 
 -15   5  14      796.24      877.49    107.57 o 
 -14   5  14      244.77      231.34     75.89 o 
 -13   5  14      111.82      115.62     60.54 o 
 -12   5  14      192.64      187.06     61.75 o 
 -11   5  14     1134.25     1166.84     88.35 o 
 -10   5  14       27.88       16.78     45.92 o 
  -9   5  14      334.52      307.31     54.79 o 
  -8   5  14      143.21      127.17     45.34 o 
  -7   5  14        7.86       10.89     35.72 o 
  -6   5  14      244.21      238.96     41.39 o 
  -5   5  14      746.84      700.87     53.39 o 
  -4   5  14      691.14      613.02     51.04 o 
  -3   5  14      311.97      266.63     48.63 o 
  -2   5  14      448.16      528.70     72.30 o 
  -1   5  14      826.92      864.72     68.82 o 
   0   5  14      268.18      260.97     51.75 o 
   1   5  14      245.85      244.15     64.78 o 
   2   5  14      324.52      362.43     72.06 o 
   3   5  14      267.35      241.98     67.83 o 
   4   5  14      846.31      763.81     97.80 o 
   5   5  14       70.05       59.86     67.72 o 
   6   5  14      190.11      181.56     80.92 o 
   7   5  14       75.54       49.77     76.93 o 
   8   5  14      170.26      128.06     99.56 o 
 -15   6  14        5.50      -22.85    113.21 o 
 -14   6  14      163.76      198.34     77.54 o 
 -13   6  14      126.08       81.29     67.12 o 
 -12   6  14     1132.85     1060.57     92.65 o 
 -11   6  14      230.21      215.57     59.10 o 
 -10   6  14      861.99      856.50     78.23 o 
  -9   6  14       89.89       67.86     45.96 o 
  -8   6  14       23.23       17.48     39.71 o 
  -7   6  14      255.34      285.50     52.17 o 
  -6   6  14     1284.04     1091.83     64.83 o 
  -5   6  14     3377.85     3355.55     98.29 o 
  -4   6  14     1832.08     1895.32     76.81 o 
  -3   6  14     3342.02     3076.57    107.74 o 
  -2   6  14       51.20       47.58     43.89 o 
  -1   6  14      584.09      643.10     64.59 o 
   0   6  14       92.98      167.45     50.53 o 
   1   6  14     3073.76     3080.35    155.26 o 
   2   6  14        1.26      -29.21     56.90 o 
   3   6  14      516.77      546.86     87.72 o 
   4   6  14       51.94       32.87     62.24 o 
   5   6  14       58.20       29.78     68.24 o 
   6   6  14      205.00      193.57     85.41 o 
   7   6  14       28.69        4.74     82.58 o 
   8   6  14     1702.62     1696.62    164.87 o 
 -14   7  14      324.99      347.89    111.19 o 
 -13   7  14     1785.68     1769.11    144.17 o 
 -12   7  14      547.04      527.83     92.94 o 
 -11   7  14     3242.49     3207.71    181.41 o 
 -10   7  14       27.47       19.52     52.95 o 
  -9   7  14     1763.88     1757.64    122.93 o 
  -8   7  14     1223.26     1136.66    160.20 o 
  -7   7  14       56.16       25.06     47.41 o 
  -6   7  14     5194.93     4980.00    149.56 o 
  -5   7  14      836.19      780.06     68.04 o 
  -4   7  14     2846.13     2698.03    114.13 o 
  -3   7  14     1330.02     1427.84    109.27 o 
  -2   7  14     7646.65     7650.41    231.46 o 
  -1   7  14      122.13      144.76     49.67 o 
   0   7  14     1555.45     1717.49     97.51 o 
   1   7  14       74.36       57.41     49.95 o 
   2   7  14     3943.81     3986.19    180.21 o 
   3   7  14      195.28      107.96     70.26 o 
   4   7  14     2209.42     2163.65    148.61 o 
   5   7  14     1436.16     1350.82    125.04 o 
   6   7  14       56.78       79.90    105.93 o 
   7   7  14     1017.79     1106.75    134.29 o 
   8   7  14      245.66      264.01    121.73 o 
 -14   8  14     1869.65     1983.83    178.34 o 
 -13   8  14     1128.55     1035.25    130.18 o 
 -12   8  14     1501.86     1403.60    133.38 o 
 -11   8  14        3.08       22.54     65.80 o 
 -10   8  14     2254.25     2246.05    145.53 o 
  -9   8  14       52.78       33.16     56.64 o 
  -8   8  14     2496.23     2416.69    140.10 o 
  -7   8  14     5313.28     4975.72    155.61 o 
  -6   8  14     1324.64     1207.59     85.95 o 
  -5   8  14     3582.73     3628.32    132.94 o 
  -4   8  14     1139.40     1200.17     83.62 o 
  -3   8  14     4324.86     4288.00    180.87 o 
  -2   8  14     1258.67     1129.14    104.03 o 
  -1   8  14     8271.76     8124.32    213.89 o 
   0   8  14     3203.99     3118.76    128.55 o 
   1   8  14     1842.75     1754.61    104.48 o 
   2   8  14      386.14      443.19     86.12 o 
   3   8  14     3144.68     3245.67    175.86 o 
   4   8  14      205.58      200.22     79.00 o 
   5   8  14      465.40      445.93     93.98 o 
   6   8  14     3589.59     3761.32    208.03 o 
   7   8  14       31.18       40.78     97.73 o 
   8   8  14     1879.78     2021.82    207.21 o 
 -14   9  14       30.09      -12.28    184.35 o 
 -13   9  14     1822.71     1971.21    165.19 o 
 -12   9  14      127.65      141.99     85.36 o 
 -11   9  14     2396.00     2261.06    155.57 o 
 -10   9  14      267.75      349.40     78.38 o 
  -9   9  14     3091.46     3054.62    165.78 o 
  -8   9  14      785.68      732.10     91.23 o 
  -7   9  14      354.79      277.97     56.48 o 
  -6   9  14     3249.41     3180.02    129.73 o 
  -5   9  14     1648.51     1669.27     99.48 o 
  -4   9  14      836.95      826.88     75.86 o 
  -3   9  14     1508.29     1505.22    117.85 o 
  -2   9  14     4699.15     4471.53    191.74 o 
  -1   9  14      949.79      957.43     83.23 o 
   0   9  14     2846.70     2915.75    128.50 o 
   1   9  14      932.91      996.07     86.59 o 
   2   9  14     2399.69     2573.02    158.02 o 
   3   9  14      120.04      151.20     77.59 o 
   4   9  14     2428.19     2174.67    156.99 o 
   5   9  14     2494.90     2500.90    182.96 o 
   6   9  14      246.19      260.07     99.28 o 
   7   9  14     5037.45     5329.99    260.88 o 
 -13  10  14       64.77       19.38    106.59 o 
 -12  10  14     1214.27     1149.72    135.53 o 
 -11  10  14       64.23       91.66     79.06 o 
 -10  10  14     1693.83     1799.15    140.21 o 
  -9  10  14      287.56      322.02     76.14 o 
  -8  10  14     1050.30     1152.86    110.18 o 
  -7  10  14      451.66      418.15     69.11 o 
  -6  10  14     1305.26     1157.20     87.92 o 
  -5  10  14      690.60      770.71     77.79 o 
  -4  10  14     2309.07     2233.19    115.05 o 
  -3  10  14      546.45      525.55     68.77 o 
  -2  10  14      566.50      557.52     89.56 o 
  -1  10  14     3551.33     3540.01    140.99 o 
   0  10  14     1855.51     1868.54    109.67 o 
   1  10  14     1771.65     1791.90    111.35 o 
   2  10  14      335.92      384.06     86.85 o 
   3  10  14     1703.80     1767.28    144.26 o 
   4  10  14     1276.26     1117.31    128.25 o 
   5  10  14      562.68      576.64    111.99 o 
   6  10  14     4939.01     5125.24    250.24 o 
   7  10  14       34.10      -65.98    213.66 o 
 -13  11  14     1824.09     1857.28    251.32 o 
 -12  11  14       83.85      123.12    149.97 o 
 -11  11  14     1666.63     1738.27    150.20 o 
 -10  11  14       64.25       51.98     74.83 o 
  -9  11  14       84.33       79.20     72.60 o 
  -8  11  14        0.68        7.02     61.13 o 
  -7  11  14      876.06      821.36     86.79 o 
  -6  11  14      152.31      155.90     54.35 o 
  -5  11  14     2171.00     2193.24    116.72 o 
  -4  11  14      833.71      851.11     82.33 o 
  -3  11  14      157.62      158.91     57.19 o 
  -2  11  14      165.76      190.65     74.86 o 
  -1  11  14      831.31      801.15     83.12 o 
   0  11  14     1816.58     1869.63    114.13 o 
   1  11  14      512.60      529.47     79.41 o 
   2  11  14     1413.97     1438.20    134.68 o 
   3  11  14      310.30      215.59     83.86 o 
   4  11  14      401.62      439.05    105.24 o 
   5  11  14     2547.92     2708.15    188.46 o 
   6  11  14      391.98      402.97    126.58 o 
 -12  12  14     1434.39     1565.87    170.51 o 
 -11  12  14      436.15      460.70    110.69 o 
 -10  12  14      616.64      573.72     99.63 o 
  -9  12  14       96.62       66.50     78.07 o 
  -8  12  14      310.04      346.78     87.64 o 
  -7  12  14       18.31       21.03     66.95 o 
  -6  12  14     1758.63     1843.05    114.39 o 
  -5  12  14     2136.31     2060.95    116.84 o 
  -4  12  14     2163.32     1941.90    115.85 o 
  -3  12  14      764.55      756.61     82.82 o 
  -2  12  14       14.48        6.15     43.92 o 
  -1  12  14      589.33      605.07     79.28 o 
   0  12  14      101.08      132.73     62.94 o 
   1  12  14     4103.05     4376.49    172.09 o 
   2  12  14      173.81      151.57     83.45 o 
   3  12  14      447.49      393.78    100.96 o 
   4  12  14      658.74      688.22    119.93 o 
   5  12  14      447.84      357.61    119.81 o 
 -11  13  14      783.23      877.28    139.95 o 
 -10  13  14      300.11      365.29    104.51 o 
  -9  13  14        4.36       -3.59     79.23 o 
  -8  13  14       87.06      116.60     82.40 o 
  -7  13  14       27.20       88.76     76.43 o 
  -6  13  14      574.89      575.19     83.56 o 
  -5  13  14     1446.35     1378.27    106.98 o 
  -4  13  14     1485.48     1464.11    109.47 o 
  -3  13  14      177.75      139.70     66.22 o 
  -2  13  14       28.27       99.24     57.61 o 
  -1  13  14        6.75       61.45     60.88 o 
   0  13  14     2393.92     2497.91    136.19 o 
   1  13  14      117.43      124.60     89.26 o 
   2  13  14     1773.09     1844.45    159.37 o 
   3  13  14      177.93      190.14    101.30 o 
   4  13  14      205.73      146.65    110.61 o 
 -10  14  14       28.54       12.21    106.76 o 
  -9  14  14        0.29       19.73     89.43 o 
  -8  14  14       51.92       84.50     86.26 o 
  -7  14  14       48.72       61.48     82.59 o 
  -6  14  14      137.31       93.09     71.35 o 
  -5  14  14      785.38      670.88     90.20 o 
  -4  14  14      243.03      284.82     76.93 o 
  -3  14  14      531.29      622.17     88.97 o 
  -2  14  14      660.49      722.70     77.09 o 
  -1  14  14       31.24       11.35     64.14 o 
   0  14  14      361.45      464.26     83.65 o 
   1  14  14     1327.65     1367.37    147.29 o 
   2  14  14       25.65       67.16     96.46 o 
   3  14  14      564.33      576.78    135.36 o 
  -9  15  14       92.67      113.51    115.70 o 
  -8  15  14        0.13       22.31     96.46 o 
  -7  15  14      139.87      101.84     95.73 o 
  -6  15  14       58.93       28.95     75.19 o 
  -5  15  14       10.27       28.10     64.99 o 
  -4  15  14       11.94        5.91     73.63 o 
  -3  15  14      336.52      404.09     87.50 o 
  -2  15  14       27.99       20.93     59.41 o 
  -1  15  14       45.58       34.90     70.21 o 
   0  15  14        0.00       -6.97     70.76 o 
   1  15  14      148.74      165.61    104.31 o 
   2  15  14      128.77      127.28    117.33 o 
  -7  16  14      535.93      523.16    130.66 o 
  -6  16  14     1416.74     1578.85    129.22 o 
  -5  16  14      563.34      530.02    100.09 o 
  -4  16  14        0.74       -6.07     79.28 o 
  -3  16  14      570.81      682.39     78.81 o 
  -2  16  14       16.78       11.76     69.30 o 
  -1  16  14      231.34      255.12     91.49 o 
   0  16  14       99.82      126.94     95.88 o 
   1  16  14      900.43      824.84    167.96 o 
  -5  17  14      811.07      703.24    138.38 o 
  -4  17  14     4476.14     4743.72    173.74 o 
  -3  17  14        9.51       15.02     89.97 o 
  -2  17  14      895.39      959.85    116.63 o 
 -15   1  15      118.00      125.65     69.24 o 
 -14   1  15      334.47      318.24     68.27 o 
 -13   1  15      999.04      943.14     78.36 o 
 -12   1  15       39.52       28.44     45.53 o 
 -11   1  15      843.52      840.17     66.48 o 
 -10   1  15      742.20      732.67     59.96 o 
  -9   1  15       93.64       98.97     37.90 o 
  -8   1  15      186.37      186.75     39.35 o 
  -7   1  15      868.68      857.29     55.75 o 
  -6   1  15      273.87      286.51     34.87 o 
  -5   1  15      589.19      581.07     39.53 o 
  -4   1  15      276.47      287.07     34.80 o 
  -3   1  15      645.73      580.64     50.15 o 
  -2   1  15       65.51       85.36     30.53 o 
  -1   1  15       86.76      112.19     35.10 o 
   0   1  15       71.38       73.53     45.39 o 
   1   1  15      140.89      126.67     48.82 o 
   2   1  15      233.77      295.66     56.94 o 
   3   1  15      442.19      457.66     58.57 o 
   4   1  15      994.31     1005.93     75.60 o 
   5   1  15       40.56        9.93     51.57 o 
   6   1  15       35.22       48.19     53.94 o 
   7   1  15       16.30        9.92     67.83 o 
   8   1  15      114.32       83.85     82.75 o 
 -15   2  15      319.17      355.25     78.54 o 
 -14   2  15     1775.30     1658.71    101.75 o 
 -13   2  15      326.04      345.78     62.81 o 
 -12   2  15     5698.10     5652.27    150.26 o 
 -11   2  15      219.98      327.27     53.19 o 
 -10   2  15     1912.00     1853.03     84.29 o 
  -9   2  15       23.19       22.30     35.40 o 
  -8   2  15     4441.62     4295.50    113.84 o 
  -7   2  15     2684.39     2597.03     88.04 o 
  -6   2  15     1178.43     1188.48     52.38 o 
  -5   2  15     2400.38     2452.63     67.85 o 
  -4   2  15       77.35       97.13     33.13 o 
  -3   2  15     2691.25     2582.95     84.07 o 
  -2   2  15        1.41       12.78     32.73 o 
  -1   2  15       13.88        8.17     34.52 o 
   0   2  15       18.19       22.94     45.41 o 
   1   2  15     1624.16     1589.46     88.47 o 
   2   2  15     1546.29     1594.71     94.30 o 
   3   2  15     1075.04     1031.29     87.26 o 
   4   2  15     1269.37     1219.65    117.17 o 
   5   2  15     1111.57     1096.32    117.01 o 
   6   2  15      100.07      120.54     65.98 o 
   7   2  15      814.26      802.62     97.19 o 
   8   2  15      655.75      707.04    106.04 o 
 -15   3  15     1332.83     1417.29    106.69 o 
 -14   3  15      161.89      167.76     64.72 o 
 -13   3  15     4330.22     4302.22    139.55 o 
 -12   3  15      421.65      432.14     60.22 o 
 -11   3  15     3380.24     3324.50    113.77 o 
 -10   3  15      786.99      842.74     64.20 o 
  -9   3  15     1228.34     1188.82     69.03 o 
  -8   3  15     3837.44     3770.12    107.31 o 
  -7   3  15     1819.73     1861.24     76.41 o 
  -6   3  15     8599.09     8711.67    133.37 o 
  -5   3  15       23.86       34.98     30.24 o 
  -4   3  15     3989.94     3887.75     91.87 o 
  -3   3  15      842.68      832.52     50.49 o 
  -2   3  15     1338.58     1405.52     67.69 o 
  -1   3  15     1539.76     1548.74     84.96 o 
   0   3  15      973.02     1027.75     73.70 o 
   1   3  15     7506.76     7489.72    404.72 o 
   2   3  15      930.56     1058.51     99.46 o 
   3   3  15     2093.33     2251.04    141.00 o 
   4   3  15      953.33      934.54    106.72 o 
   5   3  15     1460.65     1479.68    129.75 o 
   6   3  15      121.75       77.47     83.25 o 
   7   3  15      315.39      401.33    108.23 o 
   8   3  15     1149.89     1133.74    123.87 o 
 -15   4  15       71.28      138.55     85.40 o 
 -14   4  15     2579.03     2614.12    136.85 o 
 -13   4  15      101.73      119.47     65.23 o 
 -12   4  15     2354.92     2347.50    105.71 o 
 -11   4  15     1487.74     1446.11     94.69 o 
 -10   4  15     2453.99     2436.08    111.71 o 
  -9   4  15     2560.01     2653.10    110.46 o 
  -8   4  15      521.28      507.74     57.08 o 
  -7   4  15    11511.03    11465.49    208.87 o 
  -6   4  15       65.42       49.83     38.74 o 
  -5   4  15     8389.80     8310.30    151.58 o 
  -4   4  15      378.35      363.82     46.48 o 
  -3   4  15     8211.34     7923.27    172.42 o 
  -2   4  15     1189.79     1243.48     98.32 o 
  -1   4  15      670.07      824.70     71.80 o 
   0   4  15    12162.09    12303.26    226.67 o 
   1   4  15     1840.43     1770.39    121.83 o 
   2   4  15     7322.97     7417.24    234.49 o 
   3   4  15      101.01      112.70     69.67 o 
   4   4  15     3187.79     3328.24    175.03 o 
   5   4  15      485.71      495.90     93.36 o 
   6   4  15     2052.64     2060.23    158.36 o 
   7   4  15      519.54      620.81    117.83 o 
   8   4  15      869.96      969.41    145.20 o 
 -15   5  15      660.28      722.08    111.44 o 
 -14   5  15       14.70       56.32     69.59 o 
 -13   5  15     2305.11     2454.45    130.39 o 
 -12   5  15      466.85      479.96     77.30 o 
 -11   5  15     2971.51     3006.61    127.88 o 
 -10   5  15     1053.72     1131.97     82.83 o 
  -9   5  15      677.96      737.03     68.71 o 
  -8   5  15     8562.73     8786.96    189.94 o 
  -7   5  15      370.93      311.30     52.30 o 
  -6   5  15    13633.96    13673.83    195.04 o 
  -5   5  15      952.19      954.84     61.66 o 
  -4   5  15    11889.10    11507.98    208.43 o 
  -3   5  15      733.00      800.75     70.80 o 
  -2   5  15     6620.79     7040.81    216.92 o 
  -1   5  15     7066.26     7119.23    177.58 o 
   0   5  15     3297.30     3349.15    125.72 o 
   1   5  15    10161.67     9647.24    262.98 o 
   2   5  15     1721.42     1562.09    119.92 o 
   3   5  15     3872.86     3939.35    184.67 o 
   4   5  15       53.46       60.67     73.57 o 
   5   5  15     4790.03     4652.66    291.43 o 
   6   5  15      729.98      758.28    123.94 o 
   7   5  15     2593.09     2766.58    244.68 o 
   8   5  15      604.99      551.52    136.57 o 
 -14   6  15     1769.79     1929.97    168.80 o 
 -13   6  15     1096.16     1030.57    125.78 o 
 -12   6  15      912.80      957.43    116.21 o 
 -11   6  15     1098.10     1047.37     94.13 o 
 -10   6  15     4309.94     4521.15    151.95 o 
  -9   6  15     5503.42     5254.91    155.41 o 
  -8   6  15      520.29      531.34     64.18 o 
  -7   6  15     7683.08     8024.04    179.35 o 
  -6   6  15      424.26      436.33     53.35 o 
  -5   6  15     7594.95     7638.48    149.44 o 
  -4   6  15      517.30      453.52     53.85 o 
  -3   6  15     7539.99     7122.07    501.10 o 
  -2   6  15     2002.56     1964.15    125.79 o 
  -1   6  15     4241.43     4209.56    142.07 o 
   0   6  15    16471.20    16736.08    279.48 o 
   1   6  15       75.11       70.67     64.79 o 
   2   6  15     4334.94     4587.74    195.79 o 
   3   6  15     1140.58     1131.20    113.73 o 
   4   6  15     3822.00     3967.27    195.21 o 
   5   6  15      256.47      232.34     88.07 o 
   6   6  15     4730.15     4585.09    226.44 o 
   7   6  15     1385.06     1395.79    157.26 o 
 -14   7  15      102.76       68.91    111.80 o 
 -13   7  15     1629.14     1901.79    157.89 o 
 -12   7  15      165.74      166.58     84.11 o 
 -11   7  15     1836.41     1805.39    141.33 o 
 -10   7  15      309.14      282.63     74.02 o 
  -9   7  15     4806.65     4714.49    198.55 o 
  -8   7  15     3993.15     3724.21    234.45 o 
  -7   7  15        0.78        8.31     53.77 o 
  -6   7  15     7324.51     7170.87    183.76 o 
  -5   7  15      123.94      126.98     51.98 o 
  -4   7  15     4151.23     4084.29    143.52 o 
  -3   7  15      269.07      263.12     66.01 o 
  -2   7  15     4910.87     4637.79    189.09 o 
  -1   7  15     5694.78     5665.17    167.40 o 
   0   7  15     1289.48     1172.35     88.02 o 
   1   7  15     4600.60     4647.65    197.11 o 
   2   7  15       78.16       84.19     64.61 o 
   3   7  15     1034.25     1082.85    117.71 o 
   4   7  15      182.40      160.67     77.69 o 
   5   7  15     1892.04     1819.97    152.44 o 
   6   7  15     2065.17     2275.21    174.33 o 
   7   7  15      999.17     1025.24    143.91 o 
 -14   8  15      891.98      764.23    163.17 o 
 -13   8  15       32.34       19.47     93.95 o 
 -12   8  15     2902.49     3255.83    191.90 o 
 -11   8  15        9.60       -4.20     70.67 o 
 -10   8  15     5438.18     5329.78    219.84 o 
  -9   8  15      293.73      305.27     73.39 o 
  -8   8  15     2638.07     2469.64    146.55 o 
  -7   8  15     1085.28     1164.39    104.00 o 
  -6   8  15        0.55       -6.68     46.44 o 
  -5   8  15     3471.23     3210.90    132.12 o 
  -4   8  15       40.03       43.40     43.94 o 
  -3   8  15      271.61      256.16     72.09 o 
  -2   8  15       19.01       21.30     58.37 o 
  -1   8  15      993.94      913.22     83.01 o 
   0   8  15     1429.30     1454.85     97.34 o 
   1   8  15       10.54        6.46     65.30 o 
   2   8  15     1405.58     1467.51    170.52 o 
   3   8  15      169.23      141.31     76.75 o 
   4   8  15       31.54       45.08     74.64 o 
   5   8  15      897.08      778.44    117.54 o 
   6   8  15      979.64      958.90    135.50 o 
   7   8  15     2087.24     1876.05    190.75 o 
 -13   9  15     1138.27     1113.30    150.36 o 
 -12   9  15        2.38      -20.24     85.68 o 
 -11   9  15     1393.43     1444.20    135.08 o 
 -10   9  15       53.77       45.11     71.44 o 
  -9   9  15      520.92      469.92     84.97 o 
  -8   9  15       22.46        6.85     58.33 o 
  -7   9  15      310.26      324.79     75.56 o 
  -6   9  15      935.67      947.02     85.23 o 
  -5   9  15      322.39      346.09     61.43 o 
  -4   9  15      578.28      600.79     70.37 o 
  -3   9  15      107.65       72.12     66.87 o 
  -2   9  15       69.49      108.31     69.70 o 
  -1   9  15       15.57       12.25     53.87 o 
   0   9  15       69.50       98.89     58.17 o 
   1   9  15      581.22      580.42     97.23 o 
   2   9  15      154.16       80.20     74.24 o 
   3   9  15       54.01       49.06     73.47 o 
   4   9  15     1319.42     1292.41    133.77 o 
   5   9  15      186.13      189.27     97.23 o 
   6   9  15      816.19      800.77    138.87 o 
 -13  10  15       69.54       75.77    141.01 o 
 -12  10  15      964.22     1131.18    137.46 o 
 -11  10  15        6.05       -1.97     72.94 o 
 -10  10  15       81.27       68.13     77.13 o 
  -9  10  15      774.23      641.95     99.92 o 
  -8  10  15      201.07      189.92     73.55 o 
  -7  10  15        5.39       27.81     53.61 o 
  -6  10  15        7.34       -9.86     52.13 o 
  -5  10  15      871.12      808.37     83.29 o 
  -4  10  15        2.56        1.45     46.52 o 
  -3  10  15       94.20      109.01     54.26 o 
  -2  10  15        5.78       -2.57     44.49 o 
  -1  10  15      997.24      895.67     87.45 o 
   0  10  15       36.72       67.05     53.99 o 
   1  10  15      338.64      360.14     91.72 o 
   2  10  15      342.26      249.59     84.91 o 
   3  10  15      152.40      120.68     85.71 o 
   4  10  15      798.61      658.58    115.38 o 
   5  10  15     1350.75     1339.28    147.66 o 
   6  10  15      177.82      269.00    184.35 o 
 -12  11  15       13.91      -29.47    113.32 o 
 -11  11  15       36.95       66.43     92.73 o 
 -10  11  15       75.43       47.69     81.79 o 
  -9  11  15      624.58      630.04    101.74 o 
  -8  11  15      646.57      653.33    100.77 o 
  -7  11  15        0.39       12.95     64.29 o 
  -6  11  15      302.72      224.43     67.67 o 
  -5  11  15      125.87      134.00     62.84 o 
  -4  11  15       50.69       60.61     55.60 o 
  -3  11  15      110.23      128.97     59.23 o 
  -2  11  15     2159.32     2134.31    164.51 o 
  -1  11  15      155.81      169.14     63.87 o 
   0  11  15       48.55       54.65     55.97 o 
   1  11  15       24.40       11.10     76.42 o 
   2  11  15      363.13      381.67     99.89 o 
   3  11  15       19.95       38.52     85.04 o 
   4  11  15      651.04      674.19    120.69 o 
   5  11  15      969.53     1054.19    158.18 o 
 -11  12  15      192.26      235.41    113.05 o 
 -10  12  15     1156.38     1208.78    137.44 o 
  -9  12  15      537.85      522.29    103.50 o 
  -8  12  15     1334.87     1363.36    132.22 o 
  -7  12  15      402.81      440.18     92.61 o 
  -6  12  15      783.30      746.15     90.22 o 
  -5  12  15       19.78       18.10     55.17 o 
  -4  12  15       82.96      116.04     63.60 o 
  -3  12  15      442.36      475.59     79.66 o 
  -2  12  15        0.52      -13.05     59.54 o 
  -1  12  15     1206.64     1193.24    103.61 o 
   0  12  15        0.82      -14.37     62.46 o 
   1  12  15       48.84       60.82     82.53 o 
   2  12  15        8.94      -16.78     81.60 o 
   3  12  15       38.22       21.33     88.00 o 
   4  12  15     1205.31     1278.56    150.21 o 
 -10  13  15      945.67      862.31    134.29 o 
  -9  13  15     1271.06     1232.52    137.78 o 
  -8  13  15     1622.13     1785.15    150.27 o 
  -7  13  15      788.96      909.83    118.13 o 
  -6  13  15      399.71      377.77     84.55 o 
  -5  13  15       63.86       71.47     68.58 o 
  -4  13  15     1840.57     1846.25    124.56 o 
  -3  13  15     1150.05     1196.58    104.54 o 
  -2  13  15     3335.20     2823.33    143.96 o 
  -1  13  15       44.44       58.99     61.71 o 
   0  13  15      361.59      344.52     77.64 o 
   1  13  15      361.48      387.80     98.11 o 
   2  13  15        0.78      -28.64     88.49 o 
   3  13  15     1529.56     1774.20    174.08 o 
  -9  14  15     1520.36     1553.11    160.59 o 
  -8  14  15      981.72     1110.89    137.37 o 
  -7  14  15     1401.42     1345.40    139.56 o 
  -6  14  15     1167.79     1121.88    112.88 o 
  -5  14  15     2214.77     2155.78    134.84 o 
  -4  14  15     1841.83     1949.46    131.03 o 
  -3  14  15     2319.28     2303.78    139.87 o 
  -2  14  15      723.99      870.03     85.72 o 
  -1  14  15     1548.42     1538.60    122.55 o 
   0  14  15      191.23      248.14     84.60 o 
   1  14  15     1034.83      926.88    138.47 o 
   2  14  15     3222.25     3412.43    228.50 o 
  -8  15  15     1656.31     1611.09    174.08 o 
  -7  15  15      392.35      514.47    125.24 o 
  -6  15  15     3238.32     3280.42    166.27 o 
  -5  15  15      244.17      231.65     88.21 o 
  -4  15  15     2709.57     2724.91    156.43 o 
  -3  15  15     2801.29     2858.14    121.97 o 
  -2  15  15     2969.05     3167.49    142.47 o 
  -1  15  15      563.46      528.76    101.07 o 
   0  15  15     2384.78     2519.09    158.82 o 
   1  15  15     1502.34     1665.72    285.21 o 
  -6  16  15      175.44      164.82    125.30 o 
  -5  16  15     3418.00     3628.53    182.54 o 
  -4  16  15      943.73      983.46    123.81 o 
  -3  16  15     3478.48     3364.12    154.55 o 
  -2  16  15     2639.45     2800.34    149.14 o 
  -1  16  15     1926.35     1994.48    283.24 o 
 -15   0  16     2740.33     2862.99    188.48 o 
 -14   0  16     3853.36     4025.65    204.85 o 
 -13   0  16     1126.22     1089.91    118.55 o 
 -12   0  16     1625.82     1704.25    131.26 o 
 -11   0  16     9346.36     9567.62    268.53 o 
 -10   0  16      630.98      631.99     86.71 o 
  -9   0  16      942.60      931.07     92.47 o 
  -8   0  16      525.82      497.09     71.01 o 
  -7   0  16     1972.50     1919.33    112.84 o 
  -6   0  16      214.40      189.12     55.95 o 
  -5   0  16     3770.11     3794.17    121.66 o 
  -4   0  16     6436.78     6545.55    157.15 o 
  -3   0  16     3137.16     2971.42    156.03 o 
  -2   0  16      212.76      191.54     52.10 o 
  -1   0  16      301.57      329.44     57.56 o 
   0   0  16       79.18       66.00     62.80 o 
   1   0  16      431.20      431.59     77.83 o 
   2   0  16      934.53      926.26    102.01 o 
   3   0  16     1476.32     1438.20    120.87 o 
   4   0  16     3452.18     3575.28    183.69 o 
   5   0  16       34.64       35.14     83.12 o 
   6   0  16     1603.63     1555.36    154.39 o 
   7   0  16       71.06       87.43    141.29 o 
 -15   1  16     2019.51     2305.02    125.38 o 
 -14   1  16     1302.06     1469.08    100.07 o 
 -13   1  16     2684.68     2715.90    115.36 o 
 -12   1  16     3524.28     3239.35    120.14 o 
 -11   1  16       11.44        0.31     42.69 o 
 -10   1  16     7836.46     7698.32    163.94 o 
  -9   1  16      312.68      306.78     48.15 o 
  -8   1  16     2933.20     2953.68     99.09 o 
  -7   1  16      986.18      852.38     58.88 o 
  -6   1  16     3056.66     3193.01     98.32 o 
  -5   1  16     2171.31     2180.48     68.25 o 
  -4   1  16     3285.92     3269.65     80.92 o 
  -3   1  16     3153.23     3218.45     86.09 o 
  -2   1  16      323.67      364.66     41.57 o 
  -1   1  16      346.51      422.44     46.72 o 
   0   1  16     1442.59     1272.84     73.36 o 
   1   1  16       69.32       78.43     46.15 o 
   2   1  16      141.12      140.05     47.91 o 
   3   1  16     2745.81     2763.74    112.51 o 
   4   1  16     1374.11     1378.34    104.13 o 
   5   1  16     2469.18     2542.99    135.15 o 
   6   1  16      299.34      359.54     85.09 o 
   7   1  16      107.50       98.57     88.59 o 
 -15   2  16     1252.86     1373.20    109.69 o 
 -14   2  16     2644.40     2650.95    123.24 o 
 -13   2  16      748.23      793.61     92.93 o 
 -12   2  16      123.37      121.09     53.83 o 
 -11   2  16     1336.54     1471.96     83.58 o 
 -10   2  16      214.68      246.62     50.83 o 
  -9   2  16     2642.85     2672.63     97.84 o 
  -8   2  16       81.34       58.57     38.92 o 
  -7   2  16     2189.66     2100.41     83.05 o 
  -6   2  16      955.55      903.14     59.60 o 
  -5   2  16      234.35      237.37     36.60 o 
  -4   2  16     3196.25     3334.16     82.38 o 
  -3   2  16      348.85      347.03     45.67 o 
  -2   2  16     2794.22     2721.21     81.60 o 
  -1   2  16     1009.28     1014.14     77.76 o 
   0   2  16     2414.33     2320.85    129.88 o 
   1   2  16       24.82       55.37     66.15 o 
   2   2  16      898.17      806.19     97.39 o 
   3   2  16      917.60      871.70    105.27 o 
   4   2  16     4285.24     4689.26    208.25 o 
   5   2  16       97.83       91.47     71.26 o 
   6   2  16     1497.33     1571.50    121.44 o 
   7   2  16      993.66     1030.17    115.62 o 
 -15   3  16      878.96      987.99    116.28 o 
 -14   3  16     1154.99     1147.99    107.63 o 
 -13   3  16       21.69       32.46     63.86 o 
 -12   3  16       18.04        5.78     54.46 o 
 -11   3  16     1220.54     1169.20     79.88 o 
 -10   3  16      865.86      816.92     68.27 o 
  -9   3  16      550.99      587.49     65.60 o 
  -8   3  16     1604.40     1581.76     88.98 o 
  -7   3  16      995.44      990.90     74.51 o 
  -6   3  16      185.80      155.14     43.69 o 
  -5   3  16      789.37      793.99     60.19 o 
  -4   3  16     1110.08     1157.66     69.39 o 
  -3   3  16     8570.53     8646.48    186.59 o 
  -2   3  16       43.69       69.84     46.16 o 
  -1   3  16     1715.19     1827.21     96.19 o 
   0   3  16       16.21       31.29     58.58 o 
   1   3  16       13.66       15.23     63.05 o 
   2   3  16       95.16      105.44     70.63 o 
   3   3  16      636.98      632.57     97.30 o 
   4   3  16      325.04      334.50     89.96 o 
   5   3  16     2759.98     2750.69    180.42 o 
   6   3  16      676.25      638.94    119.67 o 
   7   3  16      350.38      401.05    102.20 o 
 -14   4  16      134.25      107.41     76.11 o 
 -13   4  16       88.25      136.10     66.47 o 
 -12   4  16     1622.59     1721.60    110.52 o 
 -11   4  16      394.10      345.77     68.60 o 
 -10   4  16      716.68      703.24     73.83 o 
  -9   4  16      761.36      817.01     74.31 o 
  -8   4  16      105.28      118.38     47.93 o 
  -7   4  16       12.24       16.55     41.39 o 
  -6   4  16        0.70       -1.85     39.21 o 
  -5   4  16      311.65      337.48     48.60 o 
  -4   4  16      889.00      763.02     60.82 o 
  -3   4  16      703.89      638.99     67.52 o 
  -2   4  16     1595.70     1744.16     94.25 o 
  -1   4  16      527.88      538.23     65.63 o 
   0   4  16      890.68      915.07     78.40 o 
   1   4  16       11.78       47.15     69.29 o 
   2   4  16      411.35      373.81     84.64 o 
   3   4  16        1.01       11.55     69.30 o 
   4   4  16     1672.23     1611.12    138.59 o 
   5   4  16       16.87       33.81     83.38 o 
   6   4  16      612.22      658.74    118.77 o 
   7   4  16      347.03      360.14    114.99 o 
 -14   5  16      197.04      179.54     88.87 o 
 -13   5  16        0.27       -3.04     70.05 o 
 -12   5  16      645.55      636.73     87.26 o 
 -11   5  16     1044.05     1143.09     95.16 o 
 -10   5  16       10.29        8.01     53.71 o 
  -9   5  16       37.17       39.35     48.46 o 
  -8   5  16      417.97      471.81     64.22 o 
  -7   5  16      177.31      167.13     51.52 o 
  -6   5  16      553.77      585.11     59.60 o 
  -5   5  16      128.16      160.19     47.79 o 
  -4   5  16      524.57      500.49     55.71 o 
  -3   5  16      301.74      351.09     61.49 o 
  -2   5  16       18.14       21.84     48.12 o 
  -1   5  16        1.54        2.88     47.89 o 
   0   5  16      150.40      126.60     54.86 o 
   1   5  16     1667.54     1640.93    127.93 o 
   2   5  16        8.65      -23.85     66.61 o 
   3   5  16       12.61       14.33     71.61 o 
   4   5  16      249.30      212.63     86.61 o 
   5   5  16      993.87      999.18    124.19 o 
   6   5  16        4.39       45.11     93.42 o 
   7   5  16      530.17      487.15    137.56 o 
 -14   6  16        7.51       22.82    108.73 o 
 -13   6  16       30.51       58.70     86.65 o 
 -12   6  16      305.77      344.79     97.06 o 
 -11   6  16      993.92      933.24    110.14 o 
 -10   6  16        8.48        6.11     56.53 o 
  -9   6  16       12.70      -23.97     60.46 o 
  -8   6  16      425.23      438.04     79.14 o 
  -7   6  16      115.77      174.63     66.03 o 
  -6   6  16     1086.99     1140.96    101.02 o 
  -5   6  16      582.34      590.24     70.39 o 
  -4   6  16      208.96      197.16     54.88 o 
  -3   6  16       35.63       23.47     57.86 o 
  -2   6  16      187.07       99.02     61.53 o 
  -1   6  16       73.78       80.30     53.57 o 
   0   6  16     3346.83     3329.34    135.63 o 
   1   6  16      362.39      412.79     87.17 o 
   2   6  16      558.83      602.32     95.47 o 
   3   6  16       32.10       29.04     71.80 o 
   4   6  16      219.19      230.94     89.85 o 
   5   6  16      533.32      619.15    112.81 o 
   6   6  16       59.23      103.61     96.01 o 
 -14   7  16      604.45      607.58    240.02 o 
 -13   7  16       14.38       25.52     91.18 o 
 -12   7  16      230.75      238.34     87.21 o 
 -11   7  16       80.26       82.99     78.85 o 
 -10   7  16      202.98      231.09     79.53 o 
  -9   7  16       40.43       38.27     65.83 o 
  -8   7  16      127.81      144.95     63.01 o 
  -7   7  16     3717.49     3626.64    174.68 o 
  -6   7  16      738.58      710.70     78.99 o 
  -5   7  16     1376.65     1351.22     93.14 o 
  -4   7  16      274.72      257.77     59.62 o 
  -3   7  16      964.36      987.41    106.59 o 
  -2   7  16       84.18       71.45     54.43 o 
  -1   7  16     4472.02     4559.61    156.96 o 
   0   7  16      183.27      191.79     62.63 o 
   1   7  16     4404.12     4263.50    195.25 o 
   2   7  16       38.50       21.22     74.11 o 
   3   7  16      423.04      491.40    101.93 o 
   4   7  16      834.53      845.57    124.02 o 
   5   7  16      974.57     1046.40    132.38 o 
   6   7  16     2891.63     3035.82    384.18 o 
 -13   8  16     1902.52     1953.83    176.96 o 
 -12   8  16       55.78       72.91     83.43 o 
 -11   8  16      597.13      597.53    104.89 o 
 -10   8  16     1362.58     1303.08    125.88 o 
  -9   8  16     2241.05     2145.27    159.88 o 
  -8   8  16     1085.27     1102.56    107.79 o 
  -7   8  16     1857.81     1763.46    131.26 o 
  -6   8  16     3124.88     3185.24    136.99 o 
  -5   8  16      978.09      915.18    104.08 o 
  -4   8  16      921.56      985.89    107.37 o 
  -3   8  16      578.03      527.28     91.78 o 
  -2   8  16     1822.70     1867.52    110.00 o 
  -1   8  16        1.18      -13.58     54.67 o 
   0   8  16     9237.11     9352.17    227.37 o 
   1   8  16      112.13      143.84     79.01 o 
   2   8  16     2113.37     1931.84    150.61 o 
   3   8  16        1.98       -2.47     76.28 o 
   4   8  16      915.69      859.38    124.26 o 
   5   8  16     1570.15     1722.60    160.33 o 
   6   8  16      761.78      802.57    202.85 o 
 -13   9  16      477.54      632.95    248.04 o 
 -12   9  16     1533.99     1606.92    157.45 o 
 -11   9  16      184.19      145.29     90.45 o 
 -10   9  16     2039.59     2034.96    152.49 o 
  -9   9  16      400.32      278.16     86.30 o 
  -8   9  16     3500.48     3588.44    184.08 o 
  -7   9  16     2389.84     2333.33    151.11 o 
  -6   9  16     2192.46     2153.91    121.67 o 
  -5   9  16      519.27      508.88     74.01 o 
  -4   9  16     1505.34     1412.69    101.37 o 
  -3   9  16        5.38       39.55     74.25 o 
  -2   9  16      977.50      966.66     90.37 o 
  -1   9  16     2937.91     2806.52    134.42 o 
   0   9  16       74.50       92.74     61.94 o 
   1   9  16     4397.65     4384.28    208.31 o 
   2   9  16       14.94       69.41     83.47 o 
   3   9  16      365.05      358.05     99.85 o 
   4   9  16      259.58      298.43     96.17 o 
   5   9  16     1853.55     2023.39    174.73 o 
 -12  10  16      700.74      761.15    143.83 o 
 -11  10  16     3592.35     3276.86    198.47 o 
 -10  10  16     1203.57     1287.34    132.63 o 
  -9  10  16     3230.94     3127.58    179.08 o 
  -8  10  16      280.14      253.57     82.68 o 
  -7  10  16     1234.21     1299.82    120.83 o 
  -6  10  16      397.42      468.02     80.39 o 
  -5  10  16     2888.06     2646.10    134.21 o 
  -4  10  16      191.16      224.21     61.66 o 
  -3  10  16      902.21      980.13     92.69 o 
  -2  10  16      834.40      973.34     93.58 o 
  -1  10  16        1.88        3.48     60.08 o 
   0  10  16     1262.45     1272.34    104.57 o 
   1  10  16       49.81       41.65     78.83 o 
   2  10  16     1462.64     1365.98    140.47 o 
   3  10  16       13.64       31.54     87.12 o 
   4  10  16      263.74      350.03    110.73 o 
   5  10  16      221.13      246.57    184.84 o 
 -11  11  16      403.29      373.79    131.47 o 
 -10  11  16     2756.96     2805.78    184.10 o 
  -9  11  16       43.45       32.80     81.93 o 
  -8  11  16     2127.58     2138.79    154.02 o 
  -7  11  16      181.08      189.61     77.74 o 
  -6  11  16     3231.47     3141.74    149.40 o 
  -5  11  16        9.57       10.95     58.60 o 
  -4  11  16     1573.01     1694.05    115.17 o 
  -3  11  16      251.43      309.98     73.20 o 
  -2  11  16      830.70      807.42     92.48 o 
  -1  11  16      188.74      191.34     67.77 o 
   0  11  16      214.86      173.29     71.39 o 
   1  11  16     1620.44     1570.62    147.58 o 
   2  11  16        0.05      -14.43     85.48 o 
   3  11  16     1150.76     1235.78    146.26 o 
   4  11  16       83.17       81.30    124.51 o 
 -11  12  16     4015.58     4215.87    328.43 o 
 -10  12  16        7.81      113.52    107.59 o 
  -9  12  16      584.20      614.65    117.23 o 
  -8  12  16      628.08      644.14    110.34 o 
  -7  12  16      515.84      656.90    109.53 o 
  -6  12  16       98.15       70.59     72.55 o 
  -5  12  16     1782.30     1706.58    117.59 o 
  -4  12  16      889.48      960.72     97.89 o 
  -3  12  16      156.90      192.03     73.23 o 
  -2  12  16      417.10      277.42     77.43 o 
  -1  12  16       83.14      116.15     71.03 o 
   0  12  16      310.98      277.32     78.68 o 
   1  12  16      288.06      269.01     98.15 o 
   2  12  16     3304.92     3579.55    215.04 o 
   3  12  16      155.33      157.46    123.67 o 
 -10  13  16      374.48      366.09    187.63 o 
  -9  13  16     1203.73     1134.26    148.18 o 
  -8  13  16       19.65       49.17     89.37 o 
  -7  13  16       26.16       37.36     88.71 o 
  -6  13  16      577.89      620.06    100.31 o 
  -5  13  16      773.84      888.46    100.68 o 
  -4  13  16       20.91       53.38     72.66 o 
  -3  13  16      891.55      883.64    100.86 o 
  -2  13  16      329.71      379.72     85.57 o 
  -1  13  16       89.73       44.22     68.06 o 
   0  13  16      320.38      253.78     82.33 o 
   1  13  16     1273.16     1343.32    148.87 o 
   2  13  16       45.10       -8.30    120.42 o 
  -8  14  16      738.48      835.89    145.94 o 
  -7  14  16        7.81        7.15     98.55 o 
  -6  14  16      631.05      522.40    117.48 o 
  -5  14  16      119.15       68.72     80.95 o 
  -4  14  16      508.36      480.44     96.42 o 
  -3  14  16      633.60      651.44     85.20 o 
  -2  14  16        0.56       -0.99     63.98 o 
  -1  14  16       79.27       69.70     79.45 o 
   0  14  16      160.47       85.18     91.38 o 
   1  14  16       46.30       65.65    200.72 o 
  -6  15  16      369.13      447.78    178.79 o 
  -5  15  16        2.44       11.94     93.07 o 
  -4  15  16      467.71      562.04    113.69 o 
  -3  15  16       21.80       27.90     82.30 o 
  -2  15  16      678.99      694.56    103.46 o 
  -1  15  16       11.72       30.13    178.29 o 
 -14   1  17      244.31      268.46     75.47 o 
 -13   1  17       86.06       99.25     62.59 o 
 -12   1  17     1502.19     1421.18     90.97 o 
 -11   1  17      198.87      180.05     55.58 o 
 -10   1  17     2008.38     1912.39     92.23 o 
  -9   1  17      601.35      623.16     60.71 o 
  -8   1  17      414.19      425.89     51.85 o 
  -7   1  17        7.80       17.54     38.90 o 
  -6   1  17     3619.12     3503.13    105.68 o 
  -5   1  17      295.87      297.44     41.17 o 
  -4   1  17        2.30        1.75     34.77 o 
  -3   1  17      679.77      732.48     48.15 o 
  -2   1  17       97.93       77.10     40.70 o 
  -1   1  17       24.52        9.15     42.80 o 
   0   1  17      179.16      185.81     58.30 o 
   1   1  17     1311.64     1425.14     99.22 o 
   2   1  17      131.15      145.23     62.95 o 
   3   1  17      536.79      542.70     80.40 o 
   4   1  17       92.56      103.40     67.44 o 
   5   1  17      344.39      342.59     82.42 o 
   6   1  17        9.52        6.76     86.89 o 
 -14   2  17        8.23       37.30     76.84 o 
 -13   2  17     1426.36     1506.44    109.25 o 
 -12   2  17        0.75       20.66     56.70 o 
 -11   2  17     3715.73     3810.41    128.85 o 
 -10   2  17      665.57      628.85     66.76 o 
  -9   2  17      237.35      271.63     59.98 o 
  -8   2  17      140.27      116.27     50.78 o 
  -7   2  17     8260.92     8001.44    185.63 o 
  -6   2  17      555.50      574.14     64.67 o 
  -5   2  17     2459.53     2587.97     87.63 o 
  -4   2  17     5528.49     5833.44    123.88 o 
  -3   2  17      201.10      162.21     50.28 o 
  -2   2  17     1323.45     1372.28     90.04 o 
  -1   2  17      131.51      132.92     58.23 o 
   0   2  17     4158.43     3967.69    174.76 o 
   1   2  17       30.67       23.17     72.64 o 
   2   2  17     2199.12     2300.77    147.31 o 
   3   2  17      505.66      563.22     85.56 o 
   4   2  17       43.19       24.31     69.45 o 
   5   2  17       62.88       86.24     73.88 o 
   6   2  17      320.78      278.92     93.63 o 
 -14   3  17     1652.19     1731.81    128.15 o 
 -13   3  17       29.43       34.14     67.94 o 
 -12   3  17     2875.46     3278.95    143.12 o 
 -11   3  17       29.40       23.44     57.67 o 
 -10   3  17     4593.54     4482.02    152.28 o 
  -9   3  17      338.88      351.27     62.10 o 
  -8   3  17     3327.00     3196.05    124.35 o 
  -7   3  17      799.50      780.73     73.97 o 
  -6   3  17     4658.71     4547.78    142.26 o 
  -5   3  17     2071.34     2252.68     93.13 o 
  -4   3  17       59.78       34.25     43.19 o 
  -3   3  17     5872.56     6170.74    276.07 o 
  -2   3  17       17.52      -10.56     50.52 o 
  -1   3  17     3097.62     3030.02    123.63 o 
   0   3  17      256.16      220.45     75.23 o 
   1   3  17     3704.41     3962.97    180.61 o 
   2   3  17      845.95      950.32    114.25 o 
   3   3  17     2111.27     2204.03    152.82 o 
   4   3  17     2594.70     2544.00    170.83 o 
   5   3  17       30.02       51.89     89.34 o 
   6   3  17      795.24      898.89    114.47 o 
 -14   4  17      418.91      450.68     98.22 o 
 -13   4  17      844.64      937.03    102.23 o 
 -12   4  17        8.02       14.59     65.94 o 
 -11   4  17     3153.52     3104.92    135.45 o 
 -10   4  17        8.08       -2.11     51.19 o 
  -9   4  17     1439.24     1460.29     95.95 o 
  -8   4  17      752.33      809.90     75.88 o 
  -7   4  17     2073.14     2178.19    106.49 o 
  -6   4  17     3585.18     3684.22    130.15 o 
  -5   4  17     1679.84     1700.17     83.46 o 
  -4   4  17     5262.55     5379.73    137.02 o 
  -3   4  17      103.23       87.54     55.27 o 
  -2   4  17     4882.60     4815.26    287.33 o 
  -1   4  17      232.51      243.96     61.81 o 
   0   4  17     4655.25     4907.98    222.50 o 
   1   4  17     2621.34     2896.18    163.20 o 
   2   4  17     2327.87     2388.90    158.19 o 
   3   4  17     4261.84     4294.14    203.39 o 
   4   4  17      728.12      820.03    115.36 o 
   5   4  17     2447.55     2613.46    180.97 o 
   6   4  17      154.38       69.00    109.38 o 
 -14   5  17      911.92     1148.28    161.26 o 
 -13   5  17      134.38      136.87     91.71 o 
 -12   5  17     1196.89     1242.16    133.16 o 
 -11   5  17      151.22      188.93     82.54 o 
 -10   5  17      684.82      712.56    101.42 o 
  -9   5  17       36.41       31.96     60.68 o 
  -8   5  17      867.30      974.13     83.67 o 
  -7   5  17     2029.87     2144.43    107.93 o 
  -6   5  17      619.11      699.50     75.40 o 
  -5   5  17     2070.95     2074.13     93.58 o 
  -4   5  17      189.18      193.08     57.79 o 
  -3   5  17     6627.35     6453.28    222.33 o 
  -2   5  17      205.89      187.05     61.97 o 
  -1   5  17     6222.64     6553.65    184.05 o 
   0   5  17     3055.03     3179.05    169.77 o 
   1   5  17     1631.47     1687.73    136.46 o 
   2   5  17     5289.96     5067.19    215.79 o 
   3   5  17     1364.08     1437.30    139.37 o 
   4   5  17     3788.64     3645.25    203.08 o 
   5   5  17      730.62      819.59    127.35 o 
   6   5  17     5325.57     5717.71    449.17 o 
 -13   6  17      904.39      946.25    130.18 o 
 -12   6  17       47.71       38.70     82.20 o 
 -11   6  17      981.68      976.71    115.05 o 
 -10   6  17      795.24      844.50    109.30 o 
  -9   6  17     2272.69     2182.43    148.62 o 
  -8   6  17     2806.84     2630.45    153.77 o 
  -7   6  17      230.18      331.19     78.83 o 
  -6   6  17     2250.13     2280.69    143.86 o 
  -5   6  17     1071.42     1047.63     87.15 o 
  -4   6  17     1958.65     1870.50    108.56 o 
  -3   6  17      180.26      144.46     73.86 o 
  -2   6  17     6872.74     7122.04    194.02 o 
  -1   6  17     2302.67     2389.69    122.06 o 
   0   6  17     2158.14     2367.47    125.18 o 
   1   6  17     3481.81     3758.29    209.73 o 
   2   6  17     2446.97     2520.34    168.07 o 
   3   6  17     1185.61     1185.19    132.41 o 
   4   6  17      747.52      800.88    121.79 o 
   5   6  17     5475.98     5691.02    257.04 o 
 -13   7  17       14.85       14.70    111.59 o 
 -12   7  17      592.67      538.86    112.13 o 
 -11   7  17      460.98      485.15    102.88 o 
 -10   7  17     1800.49     1659.85    141.86 o 
  -9   7  17       21.70       38.62     71.74 o 
  -8   7  17     2454.53     2676.06    160.93 o 
  -7   7  17     4411.86     4260.96    194.80 o 
  -6   7  17     1452.35     1436.82    122.36 o 
  -5   7  17      949.45      995.79     91.50 o 
  -4   7  17     2161.11     2158.35    119.24 o 
  -3   7  17     3399.88     3543.51    179.74 o 
  -2   7  17        0.15       22.24     56.93 o 
  -1   7  17     4766.46     4803.85    167.11 o 
   0   7  17     2628.02     2920.67    139.45 o 
   1   7  17     2014.23     1997.89    150.93 o 
   2   7  17     1634.15     1657.22    144.13 o 
   3   7  17      847.46      902.07    125.11 o 
   4   7  17     1434.50     1554.44    151.84 o 
   5   7  17      114.21      111.63    103.23 o 
 -13   8  17     1315.20     1455.83    287.33 o 
 -12   8  17       25.67      136.45    165.11 o 
 -11   8  17     1582.39     1593.14    143.88 o 
 -10   8  17      581.54      691.51    109.40 o 
  -9   8  17     1056.62      958.72    115.55 o 
  -8   8  17      250.04      256.54     84.57 o 
  -7   8  17     1260.09     1352.47    125.01 o 
  -6   8  17     2030.92     1970.29    143.29 o 
  -5   8  17     2510.61     2302.79    124.43 o 
  -4   8  17     1531.20     1579.51    108.96 o 
  -3   8  17     1820.52     1923.96    145.66 o 
  -2   8  17     1677.88     1756.34    113.11 o 
  -1   8  17      265.61      259.72     70.90 o 
   0   8  17     2123.90     2148.75    123.70 o 
   1   8  17       21.58       20.11     80.97 o 
   2   8  17     2021.43     1932.26    154.17 o 
   3   8  17       21.64      -24.62     86.43 o 
   4   8  17        7.52       13.30     93.75 o 
   5   8  17      845.00      969.41    206.46 o 
 -12   9  17     1070.96     1104.19    160.63 o 
 -11   9  17      183.61      204.62    100.68 o 
 -10   9  17     1221.37     1275.15    134.53 o 
  -9   9  17        4.88       14.75     76.14 o 
  -8   9  17      204.23      224.55     82.86 o 
  -7   9  17       64.50       73.47     68.10 o 
  -6   9  17     1741.91     1861.03    141.56 o 
  -5   9  17      830.09      863.30     90.17 o 
  -4   9  17     1843.47     1796.48    116.41 o 
  -3   9  17      402.26      389.08     96.56 o 
  -2   9  17        0.43       -9.23     61.52 o 
  -1   9  17       17.58        2.56     62.25 o 
   0   9  17        4.09       -2.95     62.56 o 
   2   9  17      361.86      329.93    104.50 o 
   3   9  17      297.34      340.82    104.02 o 
   4   9  17      296.45      448.49    125.99 o 
 -11  10  17      519.02      584.50    124.72 o 
 -10  10  17       10.03        4.88     89.03 o 
  -9  10  17      240.29      240.82     90.15 o 
  -8  10  17      566.64      535.49    101.88 o 
  -7  10  17        3.63       18.09     74.46 o 
  -6  10  17      303.68      294.73     87.21 o 
  -5  10  17     2188.08     2190.07    129.17 o 
  -4  10  17      367.13      360.30     75.59 o 
  -3  10  17       34.72       41.29     63.67 o 
  -2  10  17      133.75      116.88     70.48 o 
  -1  10  17      197.87      212.20     72.83 o 
   0  10  17      101.82       54.23     67.04 o 
   1  10  17      684.61      701.28    121.09 o 
   2  10  17      639.77      733.35    120.22 o 
   3  10  17       18.67       -7.92     98.70 o 
 -10  11  17      501.48      515.81    122.97 o 
  -9  11  17      262.77      324.27    104.95 o 
  -8  11  17     1674.68     1534.23    143.85 o 
  -7  11  17      877.84      925.20    120.18 o 
  -6  11  17        2.53       12.85     76.73 o 
  -5  11  17        1.43        1.90     69.09 o 
  -4  11  17       82.93       67.95     69.79 o 
  -3  11  17      364.07      369.87     62.69 o 
  -2  11  17      573.48      584.09     91.50 o 
  -1  11  17      358.98      386.05     84.51 o 
   0  11  17       43.65       53.67     70.89 o 
   1  11  17        1.80       17.01     84.68 o 
   2  11  17      300.33      285.17    113.72 o 
   3  11  17        0.60      -20.30    176.33 o 
 -10  12  17      299.11      309.76    192.70 o 
  -9  12  17     3919.35     3726.76    219.48 o 
  -8  12  17      915.39      982.37    132.53 o 
  -7  12  17      936.51      837.36    124.86 o 
  -6  12  17      445.91      481.10    107.44 o 
  -5  12  17        0.72       22.98     73.30 o 
  -4  12  17      654.95      693.06     98.03 o 
  -3  12  17      535.96      564.74     79.97 o 
  -2  12  17     3880.31     4009.64    176.83 o 
  -1  12  17       39.42       17.08     74.12 o 
   0  12  17      375.83      382.09     86.93 o 
   1  12  17        4.43      -40.22     95.85 o 
   2  12  17       95.81      128.69    192.37 o 
  -8  13  17     2546.57     2624.66    195.65 o 
  -7  13  17      292.79      273.34    115.17 o 
  -6  13  17     1358.39     1302.76    149.01 o 
  -5  13  17     1316.10     1316.34    123.70 o 
  -4  13  17       67.78        4.17     80.23 o 
  -3  13  17     3136.47     3288.37    143.41 o 
  -2  13  17      115.14      134.15     83.87 o 
  -1  13  17     1113.69     1173.74    119.90 o 
   0  13  17       21.47       -1.50     91.63 o 
  -7  14  17     1471.66     1457.30    237.56 o 
  -6  14  17      963.21      995.70    163.13 o 
  -5  14  17       40.20        5.12     94.38 o 
  -4  14  17     3604.28     3644.98    183.74 o 
  -3  14  17        9.33       -7.95     81.18 o 
  -2  14  17     2490.23     2525.33    141.75 o 
  -1  14  17       56.95       35.20    190.74 o 
 -14   0  18        5.24        4.95    102.91 o 
 -13   0  18     4499.08     4746.76    273.01 o 
 -12   0  18     2289.58     2215.29    156.18 o 
 -11   0  18     3431.92     3450.46    179.13 o 
 -10   0  18    16537.82    16864.49    355.17 o 
  -9   0  18       98.95       81.01     74.19 o 
  -8   0  18     8683.38     8880.76    256.72 o 
  -7   0  18       86.56       59.16     62.57 o 
  -6   0  18     5979.15     5919.38    198.76 o 
  -5   0  18      314.38      421.07     72.03 o 
  -4   0  18    10521.63    10739.33    217.82 o 
  -3   0  18     4436.97     4624.39    146.51 o 
  -2   0  18     2188.62     2275.82    118.03 o 
  -1   0  18      454.44      490.59    101.63 o 
   0   0  18      642.07      655.71    148.82 o 
   1   0  18     1482.56     1665.56    202.20 o 
   2   0  18        0.79       69.25    116.41 o 
   3   0  18     2288.37     2373.50    247.39 o 
   4   0  18      741.59      716.29    176.00 o 
   5   0  18      994.45      925.04    189.92 o 
 -14   1  18     4218.51     4492.53    183.25 o 
 -13   1  18      196.44      179.67     77.03 o 
 -12   1  18     1296.35     1499.13    112.07 o 
 -11   1  18     4487.77     4764.59    146.27 o 
 -10   1  18       59.31      102.85     55.24 o 
  -9   1  18     7247.27     7442.90    189.20 o 
  -8   1  18      466.88      468.60     66.78 o 
  -7   1  18     3852.23     3999.92    137.10 o 
  -6   1  18      156.85      155.51     53.42 o 
  -5   1  18     3910.32     4119.88    123.06 o 
  -4   1  18     3368.17     3583.10    104.57 o 
  -3   1  18     3860.49     4002.02    110.03 o 
  -2   1  18     1032.16     1124.57     77.76 o 
  -1   1  18     2139.29     2171.94    116.33 o 
   0   1  18     2024.87     2052.80    117.33 o 
   1   1  18      189.57      183.47     68.75 o 
   2   1  18     1949.12     2055.32    128.90 o 
   3   1  18       87.77       91.31     73.48 o 
   4   1  18     2440.05     2764.32    194.42 o 
   5   1  18      185.73      162.17    104.67 o 
 -14   2  18       11.98       65.58     88.34 o 
 -13   2  18     1482.24     1536.68    116.14 o 
 -12   2  18      457.10      449.86     82.15 o 
 -11   2  18      561.86      563.40     79.84 o 
 -10   2  18     2915.68     3052.01    132.31 o 
  -9   2  18      810.25      802.58     77.53 o 
  -8   2  18     4766.79     4778.42    151.56 o 
  -7   2  18       48.59       37.12     51.38 o 
  -6   2  18     1115.13     1251.98     87.19 o 
  -5   2  18     1098.97     1142.83     77.99 o 
  -4   2  18     2343.10     2344.65     89.49 o 
  -3   2  18     1095.92     1205.95     70.70 o 
  -2   2  18      623.83      670.07     69.96 o 
  -1   2  18     2070.87     1976.45    115.08 o 
   0   2  18        1.50       11.92     60.99 o 
   1   2  18     1500.40     1637.19    111.37 o 
   2   2  18      355.37      304.49     74.86 o 
   3   2  18     1724.22     1819.89    123.98 o 
   4   2  18      121.72       95.42     72.67 o 
   5   2  18     1191.40     1314.73    132.23 o 
 -14   3  18     3168.50     3411.46    169.22 o 
 -13   3  18        4.79      -37.04     70.24 o 
 -12   3  18       47.34       64.99     71.26 o 
 -11   3  18      537.33      654.73    104.46 o 
 -10   3  18      162.05      159.92     63.05 o 
  -9   3  18     1436.91     1476.36     96.21 o 
  -8   3  18      504.99      451.19     68.28 o 
  -7   3  18      633.57      630.72     73.15 o 
  -6   3  18      976.94     1053.04     82.21 o 
  -5   3  18      239.38      234.84     55.71 o 
  -4   3  18     1988.87     2090.19     96.68 o 
  -3   3  18     1127.22     1100.24     78.72 o 
  -2   3  18       93.42      111.22     59.79 o 
  -1   3  18       56.46       84.56     59.01 o 
   0   3  18     1132.22     1140.23    117.89 o 
   1   3  18      732.09      749.10    110.29 o 
   2   3  18     1248.53     1257.38    129.57 o 
   3   3  18      435.93      390.89    102.65 o 
   4   3  18      765.53      755.10    101.59 o 
   5   3  18       11.37       11.60     86.91 o 
 -13   4  18      150.77      153.84     88.97 o 
 -12   4  18        5.43       18.67     70.74 o 
 -11   4  18      157.02      134.76     69.53 o 
 -10   4  18       41.93       55.28     64.55 o 
  -9   4  18     1000.96     1106.80     92.43 o 
  -8   4  18      256.23      271.32     63.99 o 
  -7   4  18       18.88        6.81     52.88 o 
  -6   4  18      669.83      609.33     73.46 o 
  -5   4  18     2334.55     2203.30     98.73 o 
  -4   4  18      312.87      269.02     57.08 o 
  -3   4  18      423.73      392.60     63.92 o 
  -2   4  18      374.43      406.95     70.82 o 
  -1   4  18      843.61      729.47     82.69 o 
   0   4  18     1373.38     1383.26    126.32 o 
   1   4  18       71.07      102.19     77.65 o 
   2   4  18     1443.99     1645.15    234.04 o 
   3   4  18       83.55      117.35     90.08 o 
   4   4  18       61.78       85.43     93.95 o 
   5   4  18      271.86      360.51    124.70 o 
 -13   5  18       27.79       60.95     98.31 o 
 -12   5  18      851.79      831.37    122.86 o 
 -11   5  18        3.72       18.84     82.65 o 
 -10   5  18       11.00       10.63     77.88 o 
  -9   5  18      541.53      590.24     98.48 o 
  -8   5  18      304.95      353.31     83.64 o 
  -7   5  18       77.06       99.54     68.88 o 
  -6   5  18      389.61      354.20     82.13 o 
  -5   5  18     2528.56     2444.29    124.05 o 
  -4   5  18      254.69      214.26     62.19 o 
  -3   5  18      308.40      308.41     60.85 o 
  -2   5  18        5.48        8.75     63.34 o 
  -1   5  18       97.33       79.06     63.54 o 
   0   5  18      464.01      467.59     96.54 o 
   1   5  18     1563.25     1573.46    142.11 o 
   2   5  18       44.00       45.62     85.21 o 
   3   5  18        9.22       -6.08     84.20 o 
   4   5  18       30.18       69.85     94.41 o 
   5   5  18      333.64      473.49    183.86 o 
 -13   6  18       24.97       83.34    124.25 o 
 -12   6  18      407.68      367.39    108.04 o 
 -11   6  18      342.28      296.59     97.00 o 
 -10   6  18      179.10       97.58     82.83 o 
  -9   6  18       93.58       72.39     75.43 o 
  -8   6  18       62.95       49.16     71.38 o 
  -7   6  18       19.50        7.59     65.03 o 
  -6   6  18      922.32      926.51    106.15 o 
  -5   6  18       34.02      108.00     60.08 o 
  -4   6  18      287.55      223.15     66.54 o 
  -3   6  18       34.82       13.92     49.69 o 
  -2   6  18     2605.49     2546.69    130.30 o 
  -1   6  18      610.02      610.52     82.61 o 
   0   6  18      251.94      261.94     90.13 o 
   1   6  18      730.04      767.19    116.32 o 
   2   6  18       85.37       62.90     89.19 o 
   3   6  18       92.34       26.27     90.26 o 
   4   6  18      118.32       86.09    104.63 o 
 -12   7  18      715.74      714.06    131.55 o 
 -11   7  18      281.75      297.24     98.78 o 
 -10   7  18     1771.98     1743.46    149.03 o 
  -9   7  18      155.78      137.57     77.81 o 
  -8   7  18      120.17      157.38     80.60 o 
  -7   7  18     1102.90     1099.00    118.75 o 
  -6   7  18      156.52      122.13     70.67 o 
  -5   7  18      780.10      762.30     92.59 o 
  -4   7  18        1.19       19.53     60.47 o 
  -3   7  18      252.49      304.24     62.72 o 
  -2   7  18      907.74      987.78     96.31 o 
  -1   7  18      295.37      234.25     75.91 o 
   0   7  18     2544.93     2489.95    168.73 o 
   1   7  18      116.16       86.96     89.87 o 
   2   7  18      314.91      336.17    102.97 o 
   3   7  18       91.83      130.09     98.91 o 
   4   7  18     1121.08     1292.09    163.68 o 
 -12   8  18     1919.49     2212.45    194.87 o 
 -11   8  18      763.49      892.91    130.00 o 
 -10   8  18      183.08      207.11     93.31 o 
  -9   8  18     1524.29     1557.60    141.83 o 
  -8   8  18     1306.86     1346.50    132.12 o 
  -7   8  18       52.33       55.99     67.52 o 
  -6   8  18     2871.03     2887.52    174.02 o 
  -5   8  18      416.15      444.90     83.13 o 
  -4   8  18      270.75      273.65     75.93 o 
  -3   8  18        8.90       35.39     56.88 o 
  -2   8  18      686.59      783.17     93.36 o 
  -1   8  18     2687.55     2730.12    142.02 o 
   0   8  18      110.60       66.75     86.63 o 
   1   8  18     2682.73     2811.91    186.79 o 
   2   8  18        0.68       10.95     90.68 o 
   3   8  18      430.51      491.85    120.12 o 
 -11   9  18     1496.00     1466.75    166.99 o 
 -10   9  18     2095.53     2153.60    169.79 o 
  -9   9  18      994.94      870.35    118.36 o 
  -8   9  18       15.29       -2.35     70.83 o 
  -7   9  18     7691.33     7848.37    277.92 o 
  -6   9  18      246.23      227.32     88.47 o 
  -5   9  18     2105.80     1967.40    128.31 o 
  -4   9  18      321.21      309.15     80.88 o 
  -3   9  18     1632.65     1529.90    101.10 o 
  -2   9  18      924.45      895.74    101.01 o 
  -1   9  18      354.11      386.73     84.25 o 
   0   9  18     3602.21     3962.16    215.25 o 
   1   9  18      284.61      342.66    109.52 o 
   2   9  18      484.51      524.09    116.20 o 
   3   9  18        0.06      -49.90    116.44 o 
 -10  10  18     1892.46     1730.98    166.93 o 
  -9  10  18      291.98      225.70    102.44 o 
  -8  10  18     5044.24     5106.77    235.18 o 
  -7  10  18      185.06      142.16     86.22 o 
  -6  10  18     6793.46     6865.03    264.96 o 
  -5  10  18      211.22      230.01     84.24 o 
  -4  10  18     1914.14     1853.07    128.50 o 
  -3  10  18      128.98      112.34     62.99 o 
  -2  10  18     3056.63     3109.91    156.09 o 
  -1  10  18     2880.21     3350.40    161.90 o 
   0  10  18      535.05      609.61    115.40 o 
   1  10  18     1359.09     1506.56    159.05 o 
   2  10  18      391.50      295.76    120.59 o 
  -9  11  18     4762.49     4731.15    243.03 o 
  -8  11  18       28.14       49.22     99.29 o 
  -7  11  18     4355.08     4371.39    224.98 o 
  -6  11  18       60.70       54.48     92.18 o 
  -5  11  18     3931.18     4040.60    198.07 o 
  -4  11  18      476.44      478.92     93.48 o 
  -3  11  18     2635.52     2534.87    127.86 o 
  -2  11  18     2125.65     2278.52    140.81 o 
  -1  11  18      402.98      409.40     90.77 o 
   0  11  18     2133.71     2399.28    188.44 o 
   1  11  18      250.64      269.47    128.05 o 
  -8  12  18     1449.13     1424.72    170.18 o 
  -7  12  18        6.80      -14.44    106.08 o 
  -6  12  18     1698.96     1792.72    166.33 o 
  -5  12  18       81.29       93.08     91.74 o 
  -4  12  18     1579.31     1696.66    132.57 o 
  -3  12  18      665.60      676.19     88.35 o 
  -2  12  18       87.30      100.53     84.72 o 
  -1  12  18     1340.21     1532.08    131.29 o 
   0  12  18      185.38      226.16    127.73 o 
  -6  13  18      190.60      197.28    141.66 o 
  -5  13  18      866.56      854.22    135.67 o 
  -4  13  18      864.53      963.00    128.85 o 
  -3  13  18        8.81        7.78     85.84 o 
  -2  13  18     1520.64     1669.28    185.85 o 
 -13   1  19      168.65      204.08     82.36 o 
 -12   1  19       24.91       30.08     75.01 o 
 -11   1  19     1908.15     1870.91    119.33 o 
 -10   1  19      893.67     1060.16     94.31 o 
  -9   1  19      154.13      114.74     63.62 o 
  -8   1  19      141.10      142.40     60.04 o 
  -7   1  19      166.89      148.39     59.95 o 
  -6   1  19      221.47      210.86     63.08 o 
  -5   1  19     2453.95     2444.27    118.63 o 
  -4   1  19     2397.17     2347.45     79.67 o 
  -3   1  19       11.17        2.15     52.87 o 
  -2   1  19      793.58      802.55     83.09 o 
  -1   1  19       96.06      106.52     88.30 o 
   0   1  19      387.73      396.98    105.90 o 
   1   1  19       79.15       93.39     90.60 o 
   2   1  19     1270.96     1388.47    151.55 o 
   3   1  19       76.50      113.28    103.27 o 
   4   1  19      562.12      597.17    138.77 o 
 -13   2  19      115.99      141.32     82.40 o 
 -12   2  19     1536.80     1559.57    117.51 o 
 -11   2  19        7.41       11.43     66.79 o 
 -10   2  19      720.77      858.84     88.79 o 
  -9   2  19     1068.91     1120.61     94.39 o 
  -8   2  19      730.86      701.81     80.66 o 
  -7   2  19        8.68       17.17     55.15 o 
  -6   2  19      953.87     1143.80     90.58 o 
  -5   2  19     2152.51     2064.05    111.10 o 
  -4   2  19     2581.01     2455.98     97.31 o 
  -3   2  19     2072.25     2288.54     94.34 o 
  -2   2  19        0.36      -24.63     56.43 o 
  -1   2  19      789.15      810.61     92.18 o 
   0   2  19      811.40      739.81     95.97 o 
   1   2  19     1668.28     1768.47    127.08 o 
   2   2  19       79.88      114.65     85.07 o 
   3   2  19     3760.82     3838.03    226.21 o 
   4   2  19      370.82      369.07    130.81 o 
 -13   3  19      967.40      966.25    112.01 o 
 -12   3  19      517.25      621.45     92.84 o 
 -11   3  19     2440.82     2564.35    134.56 o 
 -10   3  19      355.04      410.49     77.75 o 
  -9   3  19      815.41      834.64     88.49 o 
  -8   3  19       43.07       26.59     57.68 o 
  -7   3  19     1559.54     1614.25    102.45 o 
  -6   3  19      144.11      143.23     60.95 o 
  -5   3  19     2690.01     2834.57    126.76 o 
  -4   3  19     4787.38     5011.36    129.78 o 
  -3   3  19      838.57      902.73     71.28 o 
  -2   3  19     1347.21     1380.01     92.18 o 
  -1   3  19      549.21      497.83     98.89 o 
   0   3  19     2465.08     2472.12    166.49 o 
   1   3  19      293.47      342.96    102.10 o
[truncated: 19,752 more chars]
